# Supplementary material for: Crystal structure of 3-(3-oxo-2,3,4,4a,5,6-hexa­hydro­benzo[h]cinnolin-2-yl)propionic acid
Source: Acta Crystallogr Sect E Struct Rep Online. 2014 Sep 6;70(Pt 10):o1088–9. doi: 10.1107/S1600536814019850 (PMC4257230; doi:10.1107/S1600536814019850)
Supplement: Supplementary file 1 [file e-70-o1088-sup1.cif]

##############################################################################
#                                                                            #
# This CIF contains the data in a paper accepted for publication in          #
# Acta Crystallographica Section E. It conforms to the requirements of       #
# Notes for Authors for Acta Crystallographica Section E, and has been       #
# peer reviewed under the auspices of the IUCr Commission on Journals.       #
#                                                                            #
# Full details of the Crystallographic Information File format               #
# are given in the paper "The Crystallographic Information File (CIF):       #
# a New Standard Archive File for Crystallography" by S. R. Hall, F. H.      #
# Allen and I. D. Brown [Acta Cryst. (1991), A47, 655-685].                  #
#                                                                            #
# The current version of the core CIF dictionary is obtainable from          #
# ftp://ftp.iucr.org/pub/cif_core.dic.                                       #
#                                                                            #
# Software is freely available for graphical display of the structure(s)     #
# in this CIF. For information consult the CIF software page                 #
# http://www.iucr.org/resources/cif/software.                                #
#                                                                            #
# This file may be used for bona fide research purposes within the           #
# scientific community so long as proper attribution is given to the journal # 
# article from which it was obtained.                                        #
#                                                                            #
##############################################################################
data_global
_journal_date_recd_electronic     2014-05-21
_journal_date_accepted     2014-09-02
_journal_name_full     'Acta Crystallographica, Section E'
_journal_year     2014
_journal_volume     70
_journal_issue     10
_journal_page_first     o1088
_journal_page_last     o1089
_journal_paper_category     HO
_journal_paper_doi     10.1107/S1600536814019850
_journal_coeditor_code     HB7233
_publ_contact_author_name     'Meneghetti, Fiorella'
_publ_contact_author_address
;
Department of Pharmaceutical Sciences
University of Milano
via L. Mangiagalli, 25
20133-Milano
Italy
;
_publ_contact_author_email     fiorella.meneghetti@unimi.it
_publ_contact_author_fax     '+39 2 50319355'
_publ_contact_author_phone     '+39 2 50319306'
_publ_section_title
;
Crystal structure of
3-(3-oxo-2,3,4,4a,5,6-hexahydrobenzo[<i>h</i>]cinnolin-2-yl)propionic acid
;
loop_
    _publ_author_name
    _publ_author_address
    'Meneghetti, Fiorella'
;
Department of Pharmaceutical Sciences
University of Milano
via L. Mangiagalli, 25
20133-Milano, Italy
;
    'Masciocchi, Daniela'
;
Department of Pharmaceutical Sciences
University of Milano
via L. Mangiagalli, 25
20133-Milano, Italy
;
    'Gelain, Arianna'
;
Department of Pharmaceutical Sciences
University of Milano
via L. Mangiagalli, 25
20133-Milano, Italy
;
    'Villa, Stefania'
;
Department of Pharmaceutical Sciences
University of Milano
via L. Mangiagalli, 25
20133-Milano, Italy
;
data_I
_database_code_depnum_ccdc_archive 'CCDC 874435'
_chemical_name_systematic
;
3-(3-Oxo-2,3,4,4a,5,6-hexahydrobenzo[<i>h</i>]cinnolin-2-yl)propionic acid
;
_chemical_formula_moiety     'C15 H16 N2 O3'
_chemical_formula_sum     'C15 H16 N2 O3'
_chemical_formula_iupac     'C15 H16 N2 O3'
_chemical_formula_weight     272.3
_symmetry_cell_setting     triclinic
_symmetry_space_group_name_H-M     'P -1'
_symmetry_space_group_name_Hall     '-P 1'
loop_
    _symmetry_equiv_pos_as_xyz
    'x, y, z'
    '-x, -y, -z'
_cell_length_a     11.217(4)
_cell_length_b     11.668(4)
_cell_length_c     12.110(4)
_cell_angle_alpha     79.220(10)
_cell_angle_beta     64.620(10)
_cell_angle_gamma     68.630(9)
_cell_volume     1332.6(8)
_cell_formula_units_Z     4
_cell_measurement_reflns_used     25
_cell_measurement_theta_min     9
_cell_measurement_theta_max     10
_cell_measurement_temperature     293(2)
_exptl_crystal_description     prism
_exptl_crystal_colour     yellow
_exptl_crystal_size_max     0.65
_exptl_crystal_size_mid     0.45
_exptl_crystal_size_min     0.40
_exptl_crystal_density_diffrn     1.357
_exptl_crystal_density_method     'not measured'
_exptl_crystal_F_000     576
_exptl_absorpt_coefficient_mu     0.096
_exptl_absorpt_correction_type     none
_exptl_special_details     ?
_diffrn_ambient_temperature     293(2)
_diffrn_radiation_type     MoK\a
_diffrn_radiation_wavelength     0.71073
_diffrn_radiation_monochromator     graphite
_diffrn_measurement_device_type     'Enraf--Nonius TurboCAD-4'
_diffrn_measurement_method     'non-profiled omega/2theta scans'
_diffrn_reflns_number     5412
_diffrn_reflns_av_R_equivalents     0.0805
_diffrn_reflns_theta_min     2.12
_diffrn_reflns_theta_max     24.99
_diffrn_reflns_theta_full     24.99
_diffrn_measured_fraction_theta_max     0.998
_diffrn_measured_fraction_theta_full     0.998
_diffrn_reflns_limit_h_min     -12
_diffrn_reflns_limit_h_max     13
_diffrn_reflns_limit_k_min     -13
_diffrn_reflns_limit_k_max     13
_diffrn_reflns_limit_l_min     -1
_diffrn_reflns_limit_l_max     14
_diffrn_standards_number     3
_diffrn_standards_interval_time     120
_diffrn_standards_decay_%     9
_refine_special_details
;
Refinement of <i>F</i>^2^ against ALL reflections. The weighted <i>R</i>-factor
<i>wR</i> and goodness of fit <i>S</i> are based on <i>F</i>^2^, conventional
<i>R</i>-factors <i>R</i> are based on <i>F</i>, with <i>F</i> set to zero for
negative <i>F</i>^2^. The threshold expression of <i>F</i>^2^ >
\s(<i>F</i>^2^) is used only for calculating <i>R</i>-factors(gt) <i>etc</i>.
and is not relevant to the choice of reflections for refinement.
<i>R</i>-factors based on <i>F</i>^2^ are statistically about twice as large
as those based on <i>F</i>, and <i>R</i>- factors based on ALL data will be
even larger.
;
_reflns_number_total     4682
_reflns_number_gt     1412
_reflns_threshold_expression     I>2\s(I)
_refine_ls_structure_factor_coef     Fsqd
_refine_ls_matrix_type     full
_refine_ls_R_factor_all     0.2852
_refine_ls_R_factor_gt     0.0590
_refine_ls_wR_factor_gt     0.1375
_refine_ls_wR_factor_ref     0.2047
_refine_ls_goodness_of_fit_ref     0.924
_refine_ls_restrained_S_all     0.924
_refine_ls_number_reflns     4682
_refine_ls_number_parameters     368
_refine_ls_number_restraints     0
_refine_ls_hydrogen_treatment     mixed
_refine_ls_weighting_scheme     calc
_refine_ls_weighting_details
                 'calc w=1/[\s^2^(Fo^2^)+(0.0932P)^2^] where P=(Fo^2^+2Fc^2^)/3'
_atom_sites_solution_hydrogens     geom
_atom_sites_solution_primary     direct
_atom_sites_solution_secondary     difmap
_refine_ls_shift/su_max     0.000
_refine_ls_shift/su_mean     0.000
_refine_diff_density_max     0.276
_refine_diff_density_min     -0.223
_refine_ls_extinction_method     none
loop_
    _atom_type_symbol
    _atom_type_description
    _atom_type_scat_dispersion_real
    _atom_type_scat_dispersion_imag
    _atom_type_scat_source
    C C 0.0033 0.0016 'International Tables Vol C Tables 4.2.6.8 and 6.1.1.4'
    H H 0 0 'International Tables Vol C Tables 4.2.6.8 and 6.1.1.4'
    N N 0.0061 0.0033 'International Tables Vol C Tables 4.2.6.8 and 6.1.1.4'
    O O 0.0106 0.006 'International Tables Vol C Tables 4.2.6.8 and 6.1.1.4'
_computing_data_collection     'CAD-4 EXPRESS (Enraf--Nonius, 1994)'
_computing_cell_refinement     'CAD-4 EXPRESS (Enraf--Nonius, 1994)'
_computing_data_reduction     'XCAD4 (Harms & Wocadlo, 1995)'
_computing_structure_solution     'SIR92 (Altomare <i>et al.</i>, 1994)'
_computing_structure_refinement     'SHELXL97 (Sheldrick, 2008)'
_computing_molecular_graphics     'ORTEP-3 for Windows (Farrugia, 2012)'
_computing_publication_material     'WinGX (Farrugia, 2012)'
loop_
    _atom_site_type_symbol
    _atom_site_label
    _atom_site_fract_x
    _atom_site_fract_y
    _atom_site_fract_z
    _atom_site_U_iso_or_equiv
    _atom_site_adp_type
    _atom_site_calc_flag
    _atom_site_refinement_flags
    _atom_site_occupancy
    _atom_site_symmetry_multiplicity
    _atom_site_disorder_assembly
    _atom_site_disorder_group
    O O1A 0.0119(4) 0.6619(4) 0.0134(4) 0.0688(13) Uani d . 1 1 . .
    O O2A -0.0208(4) 0.3563(4) 0.4257(4) 0.0671(14) Uani d . 1 1 . .
    H H2A -0.067(6) 0.299(6) 0.451(6) 0.08(2) Uiso d . 1 1 . .
    O O3A -0.2262(5) 0.4797(4) 0.4325(5) 0.0882(16) Uani d . 1 1 . .
    N N1A 0.1447(4) 0.5851(4) 0.1231(4) 0.0496(13) Uani d . 1 1 . .
    N N2A 0.2481(5) 0.5828(4) 0.1591(4) 0.0471(13) Uani d . 1 1 . .
    C C1A 0.1087(6) 0.6616(5) 0.0356(6) 0.0530(17) Uani d . 1 1 . .
    C C2A 0.1924(6) 0.7439(6) -0.0252(6) 0.068(2) Uani d . 1 1 . .
    H H2A1 0.2002 0.7583 -0.1092 0.081 Uiso calc R 1 1 . .
    H H2A2 0.1415 0.8224 0.0140 0.081 Uiso calc R 1 1 . .
    C C3A 0.3308(6) 0.7041(6) -0.0269(6) 0.0621(18) Uani d . 1 1 . .
    H H3A 0.3821 0.6377 -0.0852 0.075 Uiso calc R 1 1 . .
    C C4A 0.3353(6) 0.6383(5) 0.0923(5) 0.0383(14) Uani d . 1 1 . .
    C C5A 0.4477(6) 0.6302(5) 0.1270(5) 0.0408(14) Uani d . 1 1 . .
    C C6A 0.5553(5) 0.6744(5) 0.0508(5) 0.0520(17) Uani d . 1 1 . .
    C C7A 0.5541(6) 0.7381(7) -0.0711(6) 0.081(2) Uani d . 1 1 . .
    H H7A1 0.5920 0.8051 -0.0879 0.097 Uiso calc R 1 1 . .
    H H7A2 0.6149 0.6797 -0.1354 0.097 Uiso calc R 1 1 . .
    C C8A 0.4166(6) 0.7870(6) -0.0752(6) 0.067(2) Uani d . 1 1 . .
    H H8A1 0.4281 0.8098 -0.1595 0.080 Uiso calc R 1 1 . .
    H H8A2 0.3654 0.8618 -0.0294 0.080 Uiso calc R 1 1 . .
    C C9A 0.4508(6) 0.5720(5) 0.2382(5) 0.0484(16) Uani d . 1 1 . .
    H H9A 0.3789 0.5420 0.2913 0.058 Uiso calc R 1 1 . .
    C C10A 0.5593(6) 0.5589(5) 0.2699(6) 0.0576(18) Uani d . 1 1 . .
    H H10A 0.5600 0.5200 0.3442 0.069 Uiso calc R 1 1 . .
    C C11A 0.6657(6) 0.6025(6) 0.1934(7) 0.068(2) Uani d . 1 1 . .
    H H11A 0.7392 0.5929 0.2148 0.081 Uiso calc R 1 1 . .
    C C12A 0.6632(6) 0.6610(6) 0.0840(6) 0.0662(19) Uani d . 1 1 . .
    H H12A 0.7350 0.6917 0.0320 0.079 Uiso calc R 1 1 . .
    C C13A 0.0675(6) 0.4990(5) 0.1958(6) 0.0529(16) Uani d . 1 1 . .
    H H13A 0.1326 0.4197 0.2051 0.063 Uiso calc R 1 1 . .
    H H13B 0.0167 0.4871 0.1534 0.063 Uiso calc R 1 1 . .
    C C14A -0.0311(6) 0.5484(5) 0.3179(6) 0.0610(18) Uani d . 1 1 . .
    H H14A -0.0990 0.6255 0.3081 0.073 Uiso calc R 1 1 . .
    H H14B 0.0194 0.5652 0.3576 0.073 Uiso calc R 1 1 . .
    C C15A -0.1058(7) 0.4600(5) 0.3977(6) 0.0529(16) Uani d . 1 1 . .
    O O1B 0.1349(4) 0.8168(3) 0.4536(4) 0.0599(12) Uani d . 1 1 . .
    O O2B 0.0424(5) 1.2275(4) 0.1748(4) 0.0815(16) Uani d . 1 1 . .
    H H2B 0.038(6) 1.246(5) 0.101(5) 0.070 Uiso d . 1 1 . .
    O O3B 0.1379(6) 1.0503(4) 0.0884(5) 0.0973(19) Uani d . 1 1 . .
    N N1B 0.3133(4) 0.8868(4) 0.3469(4) 0.0422(12) Uani d . 1 1 . .
    N N2B 0.4445(4) 0.8964(4) 0.3189(4) 0.0374(11) Uani d . 1 1 . .
    C C1B 0.2460(6) 0.8252(5) 0.4432(5) 0.0435(15) Uani d . 1 1 . .
    C C2B 0.3141(6) 0.7674(5) 0.5298(5) 0.0506(16) Uani d . 1 1 . .
    H H2B1 0.2426 0.7792 0.6121 0.061 Uiso calc R 1 1 . .
    H H2B2 0.3534 0.6795 0.5173 0.061 Uiso calc R 1 1 . .
    C C3B 0.4248(6) 0.8110(6) 0.5232(5) 0.0609(19) Uani d . 1 1 . .
    H H3B 0.3709 0.8868 0.5689 0.073 Uiso calc R 1 1 . .
    C C4B 0.4978(5) 0.8586(4) 0.3997(5) 0.0347(13) Uani d . 1 1 . .
    C C5B 0.6346(5) 0.8694(4) 0.3670(5) 0.0355(14) Uani d . 1 1 . .
    C C6B 0.6924(5) 0.8414(5) 0.4544(5) 0.0425(15) Uani d . 1 1 . .
    C C7B 0.6210(6) 0.7916(5) 0.5799(5) 0.0535(17) Uani d . 1 1 . .
    H H7B1 0.6902 0.7264 0.6035 0.064 Uiso calc R 1 1 . .
    H H7B2 0.5783 0.8566 0.6376 0.064 Uiso calc R 1 1 . .
    C C8B 0.5143(7) 0.7434(6) 0.5873(6) 0.069(2) Uani d . 1 1 . .
    H H8B1 0.5608 0.6606 0.5571 0.083 Uiso calc R 1 1 . .
    H H8B2 0.4553 0.7367 0.6731 0.083 Uiso calc R 1 1 . .
    C C9B 0.7096(5) 0.9085(5) 0.2506(5) 0.0453(15) Uani d . 1 1 . .
    H H9B 0.6733 0.9244 0.1912 0.054 Uiso calc R 1 1 . .
    C C10B 0.8366(6) 0.9246(5) 0.2198(6) 0.0570(18) Uani d . 1 1 . .
    H H10B 0.8844 0.9527 0.1418 0.068 Uiso calc R 1 1 . .
    C C11B 0.8898(6) 0.8975(5) 0.3091(6) 0.0593(19) Uani d . 1 1 . .
    H H11B 0.9754 0.9066 0.2904 0.071 Uiso calc R 1 1 . .
    C C12B 0.8196(6) 0.8580(5) 0.4235(6) 0.0489(16) Uani d . 1 1 . .
    H H12B 0.8572 0.8418 0.4820 0.059 Uiso calc R 1 1 . .
    C C13B 0.2663(5) 0.9335(5) 0.2464(5) 0.0463(15) Uani d . 1 1 . .
    H H13C 0.2232 0.8791 0.2377 0.056 Uiso calc R 1 1 . .
    H H13D 0.3459 0.9344 0.1705 0.056 Uiso calc R 1 1 . .
    C C14B 0.1637(6) 1.0613(5) 0.2699(5) 0.0510(16) Uani d . 1 1 . .
    H H14C 0.2069 1.1154 0.2791 0.061 Uiso calc R 1 1 . .
    H H14D 0.0842 1.0601 0.3458 0.061 Uiso calc R 1 1 . .
    C C15B 0.1141(6) 1.1115(6) 0.1669(6) 0.0479(15) Uani d . 1 1 . .
loop_
    _atom_site_aniso_label
    _atom_site_aniso_U_11
    _atom_site_aniso_U_22
    _atom_site_aniso_U_33
    _atom_site_aniso_U_12
    _atom_site_aniso_U_13
    _atom_site_aniso_U_23
    O1A 0.069(3) 0.075(3) 0.081(3) -0.027(2) -0.057(3) 0.031(2)
    O2A 0.051(3) 0.069(3) 0.083(3) -0.025(3) -0.037(3) 0.031(3)
    O3A 0.063(3) 0.064(3) 0.130(5) -0.018(3) -0.044(3) 0.025(3)
    N1A 0.044(3) 0.063(3) 0.046(3) -0.024(3) -0.025(3) 0.022(3)
    N2A 0.046(3) 0.051(3) 0.057(3) -0.017(3) -0.037(3) 0.017(3)
    C1A 0.055(4) 0.046(4) 0.055(4) -0.016(3) -0.028(4) 0.021(3)
    C2A 0.073(5) 0.080(5) 0.065(5) -0.035(4) -0.049(4) 0.039(4)
    C3A 0.056(4) 0.076(4) 0.052(4) -0.021(4) -0.031(4) 0.026(4)
    C4A 0.040(3) 0.039(3) 0.032(3) -0.008(3) -0.019(3) 0.009(3)
    C5A 0.043(3) 0.036(3) 0.043(4) 0.000(3) -0.026(3) -0.006(3)
    C6A 0.030(3) 0.067(4) 0.048(4) -0.011(3) -0.014(3) 0.012(3)
    C7A 0.049(4) 0.117(6) 0.060(5) -0.039(4) -0.013(4) 0.038(4)
    C8A 0.078(5) 0.078(5) 0.055(4) -0.041(4) -0.036(4) 0.033(4)
    C9A 0.041(4) 0.044(3) 0.049(4) -0.002(3) -0.020(3) 0.004(3)
    C10A 0.061(4) 0.054(4) 0.059(5) -0.001(3) -0.042(4) 0.006(3)
    C11A 0.046(4) 0.077(5) 0.081(6) -0.008(4) -0.032(4) -0.010(4)
    C12A 0.044(4) 0.087(5) 0.067(5) -0.025(4) -0.019(4) -0.001(4)
    C13A 0.051(4) 0.050(4) 0.064(5) -0.019(3) -0.029(4) 0.007(3)
    C14A 0.067(4) 0.056(4) 0.063(5) -0.019(4) -0.027(4) -0.006(4)
    C15A 0.066(4) 0.054(4) 0.052(4) -0.030(4) -0.033(4) 0.016(3)
    O1B 0.046(2) 0.061(3) 0.078(3) -0.023(2) -0.036(2) 0.026(2)
    O2B 0.128(4) 0.046(3) 0.085(4) 0.002(3) -0.082(4) 0.004(3)
    O3B 0.139(5) 0.066(3) 0.081(4) 0.026(3) -0.081(4) -0.018(3)
    N1B 0.032(3) 0.052(3) 0.044(3) -0.009(2) -0.026(2) 0.012(3)
    N2B 0.031(3) 0.038(3) 0.040(3) -0.008(2) -0.017(2) 0.004(2)
    C1B 0.037(4) 0.039(3) 0.055(4) -0.012(3) -0.025(3) 0.016(3)
    C2B 0.057(4) 0.060(4) 0.042(4) -0.025(3) -0.029(3) 0.018(3)
    C3B 0.056(4) 0.079(5) 0.050(4) -0.032(4) -0.029(4) 0.035(4)
    C4B 0.040(3) 0.028(3) 0.037(4) -0.006(2) -0.020(3) 0.001(3)
    C5B 0.036(3) 0.034(3) 0.039(4) -0.006(3) -0.023(3) 0.003(3)
    C6B 0.040(4) 0.038(3) 0.046(4) -0.001(3) -0.023(3) -0.003(3)
    C7B 0.054(4) 0.058(4) 0.053(4) -0.010(3) -0.036(3) 0.007(3)
    C8B 0.090(5) 0.083(5) 0.055(5) -0.047(4) -0.047(4) 0.037(4)
    C9B 0.040(4) 0.042(3) 0.047(4) -0.003(3) -0.023(3) 0.006(3)
    C10B 0.036(3) 0.056(4) 0.062(5) -0.012(3) -0.011(3) 0.012(3)
    C11B 0.037(4) 0.056(4) 0.085(6) -0.010(3) -0.031(4) 0.004(4)
    C12B 0.039(4) 0.051(4) 0.058(5) -0.003(3) -0.032(4) 0.002(3)
    C13B 0.037(3) 0.055(4) 0.046(4) -0.009(3) -0.023(3) 0.004(3)
    C14B 0.057(4) 0.051(4) 0.047(4) -0.011(3) -0.032(3) 0.009(3)
    C15B 0.052(4) 0.039(4) 0.049(4) -0.005(3) -0.026(3) 0.003(3)
_geom_special_details
;
All e.s.d.'s (except the e.s.d. in the dihedral angle between two l.s. planes)
are estimated using the full covariance matrix. The cell e.s.d.'s are taken
into account individually in the estimation of e.s.d.'s in distances, angles
and torsion angles; correlations between e.s.d.'s in cell parameters are only
used when they are defined by crystal symmetry. An approximate (isotropic)
treatment of cell e.s.d.'s is used for estimating e.s.d.'s involving l.s.
planes.
;
loop_
    _geom_bond_atom_site_label_1
    _geom_bond_atom_site_label_2
    _geom_bond_site_symmetry_2
    _geom_bond_distance
    _geom_bond_publ_flag
    O1A C1A . 1.225(6) ?
    O2A C15A . 1.330(7) ?
    O2A H2A . 0.92(6) ?
    O3A C15A . 1.174(6) ?
    N1A C1A . 1.353(7) ?
    N1A N2A . 1.395(5) ?
    N1A C13A . 1.477(6) ?
    N2A C4A . 1.272(6) ?
    C1A C2A . 1.465(8) ?
    C2A C3A . 1.441(7) ?
    C2A H2A1 . 0.9700 ?
    C2A H2A2 . 0.9700 ?
    C3A C8A . 1.480(8) ?
    C3A C4A . 1.515(7) ?
    C3A H3A . 0.9800 ?
    C4A C5A . 1.459(7) ?
    C5A C6A . 1.377(7) ?
    C5A C9A . 1.399(7) ?
    C6A C12A . 1.380(7) ?
    C6A C7A . 1.526(8) ?
    C7A C8A . 1.457(7) ?
    C7A H7A1 . 0.9700 ?
    C7A H7A2 . 0.9700 ?
    C8A H8A1 . 0.9700 ?
    C8A H8A2 . 0.9700 ?
    C9A C10A . 1.376(7) ?
    C9A H9A . 0.9300 ?
    C10A C11A . 1.365(8) ?
    C10A H10A . 0.9300 ?
    C11A C12A . 1.378(8) ?
    C11A H11A . 0.9300 ?
    C12A H12A . 0.9300 ?
    C13A C14A . 1.481(8) ?
    C13A H13A . 0.9700 ?
    C13A H13B . 0.9700 ?
    C14A C15A . 1.504(8) ?
    C14A H14A . 0.9700 ?
    C14A H14B . 0.9700 ?
    O1B C1B . 1.236(6) ?
    O2B C15B . 1.295(7) ?
    O2B H2B . 0.90(6) ?
    O3B C15B . 1.175(6) ?
    N1B C1B . 1.332(6) ?
    N1B N2B . 1.403(5) ?
    N1B C13B . 1.466(6) ?
    N2B C4B . 1.287(6) ?
    C1B C2B . 1.478(7) ?
    C2B C3B . 1.472(7) ?
    C2B H2B1 . 0.9700 ?
    C2B H2B2 . 0.9700 ?
    C3B C8B . 1.448(7) ?
    C3B C4B . 1.478(7) ?
    C3B H3B . 0.9800 ?
    C4B C5B . 1.459(7) ?
    C5B C9B . 1.388(7) ?
    C5B C6B . 1.397(7) ?
    C6B C12B . 1.389(7) ?
    C6B C7B . 1.501(7) ?
    C7B C8B . 1.461(7) ?
    C7B H7B1 . 0.9700 ?
    C7B H7B2 . 0.9700 ?
    C8B H8B1 . 0.9700 ?
    C8B H8B2 . 0.9700 ?
    C9B C10B . 1.384(7) ?
    C9B H9B . 0.9300 ?
    C10B C11B . 1.384(8) ?
    C10B H10B . 0.9300 ?
    C11B C12B . 1.357(8) ?
    C11B H11B . 0.9300 ?
    C12B H12B . 0.9300 ?
    C13B C14B . 1.503(7) ?
    C13B H13C . 0.9700 ?
    C13B H13D . 0.9700 ?
    C14B C15B . 1.514(7) ?
    C14B H14C . 0.9700 ?
    C14B H14D . 0.9700 ?
loop_
    _geom_angle_atom_site_label_1
    _geom_angle_atom_site_label_2
    _geom_angle_atom_site_label_3
    _geom_angle_site_symmetry_1
    _geom_angle_site_symmetry_3
    _geom_angle
    _geom_angle_publ_flag
    C15A O2A H2A . . 107(4) ?
    C1A N1A N2A . . 125.5(5) ?
    C1A N1A C13A . . 120.9(5) ?
    N2A N1A C13A . . 113.5(4) ?
    C4A N2A N1A . . 119.2(4) ?
    O1A C1A N1A . . 121.5(5) ?
    O1A C1A C2A . . 124.3(5) ?
    N1A C1A C2A . . 114.2(5) ?
    C3A C2A C1A . . 117.4(5) ?
    C3A C2A H2A1 . . 107.9 ?
    C1A C2A H2A1 . . 107.9 ?
    C3A C2A H2A2 . . 107.9 ?
    C1A C2A H2A2 . . 107.9 ?
    H2A1 C2A H2A2 . . 107.2 ?
    C2A C3A C8A . . 120.7(5) ?
    C2A C3A C4A . . 111.5(5) ?
    C8A C3A C4A . . 112.6(5) ?
    C2A C3A H3A . . 103.2 ?
    C8A C3A H3A . . 103.2 ?
    C4A C3A H3A . . 103.2 ?
    N2A C4A C5A . . 119.0(5) ?
    N2A C4A C3A . . 121.2(5) ?
    C5A C4A C3A . . 119.6(5) ?
    C6A C5A C9A . . 118.3(5) ?
    C6A C5A C4A . . 121.7(5) ?
    C9A C5A C4A . . 119.9(5) ?
    C5A C6A C12A . . 120.4(5) ?
    C5A C6A C7A . . 119.2(5) ?
    C12A C6A C7A . . 120.4(6) ?
    C8A C7A C6A . . 114.2(5) ?
    C8A C7A H7A1 . . 108.7 ?
    C6A C7A H7A1 . . 108.7 ?
    C8A C7A H7A2 . . 108.7 ?
    C6A C7A H7A2 . . 108.7 ?
    H7A1 C7A H7A2 . . 107.6 ?
    C7A C8A C3A . . 116.2(5) ?
    C7A C8A H8A1 . . 108.2 ?
    C3A C8A H8A1 . . 108.2 ?
    C7A C8A H8A2 . . 108.2 ?
    C3A C8A H8A2 . . 108.2 ?
    H8A1 C8A H8A2 . . 107.4 ?
    C10A C9A C5A . . 120.6(6) ?
    C10A C9A H9A . . 119.7 ?
    C5A C9A H9A . . 119.7 ?
    C11A C10A C9A . . 120.5(6) ?
    C11A C10A H10A . . 119.7 ?
    C9A C10A H10A . . 119.7 ?
    C10A C11A C12A . . 119.4(6) ?
    C10A C11A H11A . . 120.3 ?
    C12A C11A H11A . . 120.3 ?
    C11A C12A C6A . . 120.8(6) ?
    C11A C12A H12A . . 119.6 ?
    C6A C12A H12A . . 119.6 ?
    N1A C13A C14A . . 110.2(5) ?
    N1A C13A H13A . . 109.6 ?
    C14A C13A H13A . . 109.6 ?
    N1A C13A H13B . . 109.6 ?
    C14A C13A H13B . . 109.6 ?
    H13A C13A H13B . . 108.1 ?
    C13A C14A C15A . . 111.9(5) ?
    C13A C14A H14A . . 109.2 ?
    C15A C14A H14A . . 109.2 ?
    C13A C14A H14B . . 109.2 ?
    C15A C14A H14B . . 109.2 ?
    H14A C14A H14B . . 107.9 ?
    O3A C15A O2A . . 123.1(6) ?
    O3A C15A C14A . . 124.0(6) ?
    O2A C15A C14A . . 112.9(6) ?
    C15B O2B H2B . . 102(4) ?
    C1B N1B N2B . . 125.6(4) ?
    C1B N1B C13B . . 121.2(4) ?
    N2B N1B C13B . . 112.4(4) ?
    C4B N2B N1B . . 118.6(4) ?
    O1B C1B N1B . . 119.5(5) ?
    O1B C1B C2B . . 124.2(5) ?
    N1B C1B C2B . . 116.2(5) ?
    C3B C2B C1B . . 117.4(5) ?
    C3B C2B H2B1 . . 108.0 ?
    C1B C2B H2B1 . . 108.0 ?
    C3B C2B H2B2 . . 108.0 ?
    C1B C2B H2B2 . . 108.0 ?
    H2B1 C2B H2B2 . . 107.2 ?
    C8B C3B C2B . . 120.4(5) ?
    C8B C3B C4B . . 114.2(5) ?
    C2B C3B C4B . . 112.9(5) ?
    C8B C3B H3B . . 101.9 ?
    C2B C3B H3B . . 101.9 ?
    C4B C3B H3B . . 101.9 ?
    N2B C4B C5B . . 117.1(5) ?
    N2B C4B C3B . . 123.2(5) ?
    C5B C4B C3B . . 119.7(5) ?
    C9B C5B C6B . . 118.4(5) ?
    C9B C5B C4B . . 121.7(5) ?
    C6B C5B C4B . . 119.9(5) ?
    C12B C6B C5B . . 119.1(5) ?
    C12B C6B C7B . . 119.6(5) ?
    C5B C6B C7B . . 121.3(5) ?
    C8B C7B C6B . . 113.1(5) ?
    C8B C7B H7B1 . . 109.0 ?
    C6B C7B H7B1 . . 109.0 ?
    C8B C7B H7B2 . . 109.0 ?
    C6B C7B H7B2 . . 109.0 ?
    H7B1 C7B H7B2 . . 107.8 ?
    C3B C8B C7B . . 118.4(5) ?
    C3B C8B H8B1 . . 107.7 ?
    C7B C8B H8B1 . . 107.7 ?
    C3B C8B H8B2 . . 107.7 ?
    C7B C8B H8B2 . . 107.7 ?
    H8B1 C8B H8B2 . . 107.1 ?
    C10B C9B C5B . . 122.4(5) ?
    C10B C9B H9B . . 118.8 ?
    C5B C9B H9B . . 118.8 ?
    C11B C10B C9B . . 117.6(6) ?
    C11B C10B H10B . . 121.2 ?
    C9B C10B H10B . . 121.2 ?
    C12B C11B C10B . . 121.4(6) ?
    C12B C11B H11B . . 119.3 ?
    C10B C11B H11B . . 119.3 ?
    C11B C12B C6B . . 121.0(5) ?
    C11B C12B H12B . . 119.5 ?
    C6B C12B H12B . . 119.5 ?
    N1B C13B C14B . . 110.8(4) ?
    N1B C13B H13C . . 109.5 ?
    C14B C13B H13C . . 109.5 ?
    N1B C13B H13D . . 109.5 ?
    C14B C13B H13D . . 109.5 ?
    H13C C13B H13D . . 108.1 ?
    C13B C14B C15B . . 111.7(5) ?
    C13B C14B H14C . . 109.3 ?
    C15B C14B H14C . . 109.3 ?
    C13B C14B H14D . . 109.3 ?
    C15B C14B H14D . . 109.3 ?
    H14C C14B H14D . . 107.9 ?
    O3B C15B O2B . . 123.7(6) ?
    O3B C15B C14B . . 122.9(6) ?
    O2B C15B C14B . . 113.3(6) ?
loop_
    _geom_torsion_atom_site_label_1
    _geom_torsion_atom_site_label_2
    _geom_torsion_atom_site_label_3
    _geom_torsion_atom_site_label_4
    _geom_torsion_site_symmetry_1
    _geom_torsion_site_symmetry_2
    _geom_torsion_site_symmetry_3
    _geom_torsion_site_symmetry_4
    _geom_torsion
    _geom_torsion_publ_flag
    C1A N1A N2A C4A . . . . -14.3(8) ?
    C13A N1A N2A C4A . . . . 169.3(5) ?
    N2A N1A C1A O1A . . . . -176.4(5) ?
    C13A N1A C1A O1A . . . . -0.3(9) ?
    N2A N1A C1A C2A . . . . 2.0(8) ?
    C13A N1A C1A C2A . . . . 178.1(5) ?
    O1A C1A C2A C3A . . . . -156.2(7) ?
    N1A C1A C2A C3A . . . . 25.5(9) ?
    C1A C2A C3A C8A . . . . -173.7(6) ?
    C1A C2A C3A C4A . . . . -38.1(9) ?
    N1A N2A C4A C5A . . . . -176.8(5) ?
    N1A N2A C4A C3A . . . . -1.5(8) ?
    C2A C3A C4A N2A . . . . 26.7(8) ?
    C8A C3A C4A N2A . . . . 166.0(5) ?
    C2A C3A C4A C5A . . . . -158.1(6) ?
    C8A C3A C4A C5A . . . . -18.7(8) ?
    N2A C4A C5A C6A . . . . 171.5(5) ?
    C3A C4A C5A C6A . . . . -3.9(8) ?
    N2A C4A C5A C9A . . . . -6.1(8) ?
    C3A C4A C5A C9A . . . . 178.6(5) ?
    C9A C5A C6A C12A . . . . 0.2(8) ?
    C4A C5A C6A C12A . . . . -177.4(5) ?
    C9A C5A C6A C7A . . . . 179.9(5) ?
    C4A C5A C6A C7A . . . . 2.4(8) ?
    C5A C6A C7A C8A . . . . 22.2(9) ?
    C12A C6A C7A C8A . . . . -158.0(6) ?
    C6A C7A C8A C3A . . . . -46.2(9) ?
    C2A C3A C8A C7A . . . . 179.2(7) ?
    C4A C3A C8A C7A . . . . 44.0(8) ?
    C6A C5A C9A C10A . . . . -0.4(8) ?
    C4A C5A C9A C10A . . . . 177.2(5) ?
    C5A C9A C10A C11A . . . . 0.1(9) ?
    C9A C10A C11A C12A . . . . 0.5(10) ?
    C10A C11A C12A C6A . . . . -0.7(10) ?
    C5A C6A C12A C11A . . . . 0.4(10) ?
    C7A C6A C12A C11A . . . . -179.4(6) ?
    C1A N1A C13A C14A . . . . -101.3(6) ?
    N2A N1A C13A C14A . . . . 75.3(6) ?
    N1A C13A C14A C15A . . . . -176.6(5) ?
    C13A C14A C15A O3A . . . . -115.0(7) ?
    C13A C14A C15A O2A . . . . 65.3(7) ?
    C1B N1B N2B C4B . . . . -10.7(7) ?
    C13B N1B N2B C4B . . . . 179.9(4) ?
    N2B N1B C1B O1B . . . . -175.2(5) ?
    C13B N1B C1B O1B . . . . -6.7(8) ?
    N2B N1B C1B C2B . . . . 3.0(8) ?
    C13B N1B C1B C2B . . . . 171.5(5) ?
    O1B C1B C2B C3B . . . . -164.7(6) ?
    N1B C1B C2B C3B . . . . 17.2(8) ?
    C1B C2B C3B C8B . . . . -167.9(6) ?
    C1B C2B C3B C4B . . . . -28.0(8) ?
    N1B N2B C4B C5B . . . . 179.7(4) ?
    N1B N2B C4B C3B . . . . -3.0(7) ?
    C8B C3B C4B N2B . . . . 164.1(5) ?
    C2B C3B C4B N2B . . . . 21.7(8) ?
    C8B C3B C4B C5B . . . . -18.6(8) ?
    C2B C3B C4B C5B . . . . -161.0(5) ?
    N2B C4B C5B C9B . . . . -5.4(7) ?
    C3B C4B C5B C9B . . . . 177.1(5) ?
    N2B C4B C5B C6B . . . . 173.8(5) ?
    C3B C4B C5B C6B . . . . -3.7(7) ?
    C9B C5B C6B C12B . . . . 2.4(8) ?
    C4B C5B C6B C12B . . . . -176.8(5) ?
    C9B C5B C6B C7B . . . . -176.4(5) ?
    C4B C5B C6B C7B . . . . 4.4(7) ?
    C12B C6B C7B C8B . . . . -162.0(5) ?
    C5B C6B C7B C8B . . . . 16.8(8) ?
    C2B C3B C8B C7B . . . . -178.9(6) ?
    C4B C3B C8B C7B . . . . 41.7(8) ?
    C6B C7B C8B C3B . . . . -40.6(8) ?
    C6B C5B C9B C10B . . . . -2.3(8) ?
    C4B C5B C9B C10B . . . . 176.9(5) ?
    C5B C9B C10B C11B . . . . 1.5(8) ?
    C9B C10B C11B C12B . . . . -0.8(9) ?
    C10B C11B C12B C6B . . . . 1.0(9) ?
    C5B C6B C12B C11B . . . . -1.8(8) ?
    C7B C6B C12B C11B . . . . 177.0(5) ?
    C1B N1B C13B C14B . . . . 89.7(6) ?
    N2B N1B C13B C14B . . . . -100.4(5) ?
    N1B C13B C14B C15B . . . . 179.8(4) ?
    C13B C14B C15B O3B . . . . 10.4(9) ?
    C13B C14B C15B O2B . . . . -170.1(5) ?
loop_
    _geom_hbond_atom_site_label_D
    _geom_hbond_atom_site_label_H
    _geom_hbond_atom_site_label_A
    _geom_hbond_site_symmetry_A
    _geom_hbond_distance_DH
    _geom_hbond_distance_HA
    _geom_hbond_distance_DA
    _geom_hbond_angle_DHA
    O2A H2A O1B ._566 0.92(7) 1.78(7) 2.651(6) 158(6)
    O2B H2B O1A ._646 0.90(6) 1.75(6) 2.598(7) 157(5)
_iucr_refine_instructions_details
;
TITL dm10a2
CELL  0.71073  11.2170  11.6680  12.1100   79.220   64.620   68.630
ZERR     4.00   0.0040   0.0040   0.0040    0.010    0.010    0.009
LATT   1
SFAC  C    H    N    O
UNIT  60   64   8    12
MERG   2
FMAP   2
PLAN   20
ACTA
L.S.   4
ACTA
BOND
BOND   $H
CONF
HTAB    2.00000
WGHT    0.093200
FVAR       0.99304
MOLE    1
O1A   4    0.011868    0.661883    0.013367    11.00000    0.06903    0.07491 =
         0.08130    0.03145   -0.05672   -0.02745
O2A   4   -0.020849    0.356334    0.425694    11.00000    0.05113    0.06914 =
         0.08322    0.03094   -0.03747   -0.02466
H2A   2   -0.066951    0.299419    0.450810    11.00000    0.07874
O3A   4   -0.226241    0.479735    0.432491    11.00000    0.06302    0.06419 =
         0.12958    0.02459   -0.04396   -0.01812
N1A   3    0.144671    0.585086    0.123116    11.00000    0.04385    0.06324 =
         0.04565    0.02178   -0.02500   -0.02398
N2A   3    0.248140    0.582850    0.159109    11.00000    0.04602    0.05060 =
         0.05659    0.01700   -0.03702   -0.01729
C1A   1    0.108720    0.661595    0.035644    11.00000    0.05506    0.04560 =
         0.05471    0.02092   -0.02789   -0.01574
C2A   1    0.192406    0.743911   -0.025230    11.00000    0.07335    0.07983 =
         0.06469    0.03945   -0.04915   -0.03497
AFIX  23
H2A1  2    0.200203    0.758261   -0.109218    11.00000   -1.20000
H2A2  2    0.141493    0.822448    0.014045    11.00000   -1.20000
AFIX   0
C3A   1    0.330811    0.704064   -0.026950    11.00000    0.05623    0.07553 =
         0.05219    0.02572   -0.03063   -0.02093
AFIX  13
H3A   2    0.382101    0.637712   -0.085244    11.00000   -1.20000
AFIX   0
C4A   1    0.335309    0.638324    0.092281    11.00000    0.04028    0.03949 =
         0.03157    0.00860   -0.01913   -0.00772
C5A   1    0.447741    0.630183    0.126998    11.00000    0.04314    0.03646 =
         0.04334   -0.00628   -0.02636    0.00039
C6A   1    0.555347    0.674442    0.050803    11.00000    0.03031    0.06675 =
         0.04782    0.01155   -0.01449   -0.01115
C7A   1    0.554122    0.738111   -0.071068    11.00000    0.04862    0.11740 =
         0.05953    0.03787   -0.01336   -0.03871
AFIX  23
H7A1  2    0.591993    0.805091   -0.087899    11.00000   -1.20000
H7A2  2    0.614905    0.679693   -0.135391    11.00000   -1.20000
AFIX   0
C8A   1    0.416558    0.787049   -0.075194    11.00000    0.07797    0.07835 =
         0.05501    0.03276   -0.03648   -0.04077
AFIX  23
H8A1  2    0.428064    0.809803   -0.159536    11.00000   -1.20000
H8A2  2    0.365409    0.861784   -0.029378    11.00000   -1.20000
AFIX   0
C9A   1    0.450815    0.572045    0.238222    11.00000    0.04120    0.04419 =
         0.04885    0.00375   -0.01983   -0.00189
AFIX  43
H9A   2    0.378858    0.541963    0.291256    11.00000   -1.20000
AFIX   0
C10A  1    0.559251    0.558922    0.269939    11.00000    0.06118    0.05373 =
         0.05888    0.00613   -0.04200   -0.00131
AFIX  43
H10A  2    0.559996    0.520014    0.344151    11.00000   -1.20000
AFIX   0
C11A  1    0.665703    0.602544    0.193369    11.00000    0.04611    0.07715 =
         0.08087   -0.00975   -0.03222   -0.00847
AFIX  43
H11A  2    0.739231    0.592942    0.214763    11.00000   -1.20000
AFIX   0
C12A  1    0.663198    0.660955    0.084046    11.00000    0.04362    0.08723 =
         0.06710   -0.00123   -0.01878   -0.02483
AFIX  43
H12A  2    0.735016    0.691655    0.032040    11.00000   -1.20000
AFIX   0
C13A  1    0.067521    0.498975    0.195795    11.00000    0.05101    0.05003 =
         0.06351    0.00713   -0.02917   -0.01911
AFIX  23
H13A  2    0.132617    0.419691    0.205100    11.00000   -1.20000
H13B  2    0.016731    0.487148    0.153444    11.00000   -1.20000
AFIX   0
C14A  1   -0.031146    0.548371    0.317900    11.00000    0.06668    0.05599 =
         0.06250   -0.00577   -0.02653   -0.01883
AFIX  23
H14A  2   -0.099005    0.625471    0.308150    11.00000   -1.20000
H14B  2    0.019421    0.565177    0.357572    11.00000   -1.20000
AFIX   0
C15A  1   -0.105786    0.459997    0.397701    11.00000    0.06586    0.05428 =
         0.05229    0.01557   -0.03338   -0.03043
MOLE    2
O1B   4    0.134932    0.816775    0.453644    11.00000    0.04603    0.06129 =
         0.07760    0.02646   -0.03583   -0.02311
O2B   4    0.042363    1.227455    0.174760    11.00000    0.12835    0.04595 =
         0.08452    0.00382   -0.08229    0.00233
H2B   2    0.038281    1.246118    0.100642    11.00000   10.07000
O3B   4    0.137851    1.050302    0.088426    11.00000    0.13945    0.06635 =
         0.08050   -0.01809   -0.08064    0.02576
N1B   3    0.313329    0.886836    0.346907    11.00000    0.03168    0.05232 =
         0.04435    0.01218   -0.02607   -0.00885
N2B   3    0.444488    0.896352    0.318926    11.00000    0.03120    0.03830 =
         0.04007    0.00380   -0.01676   -0.00751
C1B   1    0.245998    0.825182    0.443181    11.00000    0.03732    0.03853 =
         0.05459    0.01631   -0.02508   -0.01223
C2B   1    0.314119    0.767386    0.529761    11.00000    0.05722    0.06027 =
         0.04152    0.01812   -0.02903   -0.02486
AFIX  23
H2B1  2    0.242646    0.779217    0.612057    11.00000   -1.20000
H2B2  2    0.353384    0.679466    0.517268    11.00000   -1.20000
AFIX   0
C3B   1    0.424795    0.811016    0.523155    11.00000    0.05562    0.07876 =
         0.05039    0.03527   -0.02896   -0.03231
AFIX  13
H3B   2    0.370878    0.886766    0.568915    11.00000   -1.20000
AFIX   0
C4B   1    0.497780    0.858632    0.399707    11.00000    0.03954    0.02756 =
         0.03682    0.00147   -0.02025   -0.00566
C5B   1    0.634599    0.869368    0.367037    11.00000    0.03580    0.03402 =
         0.03915    0.00290   -0.02324   -0.00551
C6B   1    0.692362    0.841412    0.454435    11.00000    0.04013    0.03833 =
         0.04560   -0.00282   -0.02272   -0.00107
C7B   1    0.621027    0.791610    0.579863    11.00000    0.05394    0.05831 =
         0.05296    0.00658   -0.03578   -0.00955
AFIX  23
H7B1  2    0.690161    0.726363    0.603456    11.00000   -1.20000
H7B2  2    0.578308    0.856628    0.637640    11.00000   -1.20000
AFIX   0
C8B   1    0.514334    0.743440    0.587305    11.00000    0.08990    0.08255 =
         0.05506    0.03671   -0.04661   -0.04685
AFIX  23
H8B1  2    0.560769    0.660615    0.557126    11.00000   -1.20000
H8B2  2    0.455324    0.736675    0.673055    11.00000   -1.20000
AFIX   0
C9B   1    0.709612    0.908478    0.250588    11.00000    0.03993    0.04203 =
         0.04748    0.00641   -0.02272   -0.00320
AFIX  43
H9B   2    0.673274    0.924409    0.191157    11.00000   -1.20000
AFIX   0
C10B  1    0.836589    0.924617    0.219750    11.00000    0.03586    0.05564 =
         0.06206    0.01169   -0.01137   -0.01200
AFIX  43
H10B  2    0.884443    0.952657    0.141765    11.00000   -1.20000
AFIX   0
C11B  1    0.889751    0.897524    0.309147    11.00000    0.03697    0.05647 =
         0.08473    0.00443   -0.03087   -0.01042
AFIX  43
H11B  2    0.975436    0.906607    0.290435    11.00000   -1.20000
AFIX   0
C12B  1    0.819595    0.858008    0.423469    11.00000    0.03930    0.05103 =
         0.05809    0.00171   -0.03161   -0.00308
AFIX  43
H12B  2    0.857239    0.841777    0.482012    11.00000   -1.20000
AFIX   0
C13B  1    0.266339    0.933461    0.246366    11.00000    0.03746    0.05510 =
         0.04586    0.00414   -0.02288   -0.00950
AFIX  23
H13C  2    0.223152    0.879083    0.237683    11.00000   -1.20000
H13D  2    0.345907    0.934397    0.170524    11.00000   -1.20000
AFIX   0
C14B  1    0.163652    1.061334    0.269935    11.00000    0.05743    0.05063 =
         0.04688    0.00939   -0.03159   -0.01134
AFIX  23
H14C  2    0.206938    1.115357    0.279109    11.00000   -1.20000
H14D  2    0.084230    1.060093    0.345814    11.00000   -1.20000
AFIX   0
C15B  1    0.114062    1.111487    0.166901    11.00000    0.05215    0.03896 =
         0.04858    0.00345   -0.02591   -0.00540
HKLF 4
REM  dm10a2
REM R1 =  0.0590 for   1412 Fo > 4sig(Fo)  and  0.2852 for all   4682 data
REM    368 parameters refined using      0 restraints
END
;
