# Supplementary material for: Crystal structure of 3-(3-oxo-2,3,4,4a,5,6-hexa­hydro­benzo[h]cinnolin-2-yl)propionic acid
Source: Acta Crystallogr Sect E Struct Rep Online. 2014 Sep 6;70(Pt 10):o1088–9. doi: 10.1107/S1600536814019850 (PMC4257230; doi:10.1107/S1600536814019850)
Supplement: Supplementary file 2 [file e-70-o1088-Isup2.hkl]

#
# h,k,l, Fc-squared, Fo-squared, sigma(Fo-squared) and status flag
#
data_I
_shelx_title ' dm10a2'
_shelx_refln_list_code          4
_shelx_F_calc_maximum      247.18
_exptl_crystal_F_000       576.00
_reflns_d_resolution_high  0.8411
 
loop_
 _symmetry_equiv_pos_as_xyz
 'x, y, z'
 '-x, -y, -z'
 
_cell_length_a    11.2170
_cell_length_b    11.6680
_cell_length_c    12.1100
_cell_angle_alpha  79.220
_cell_angle_beta   64.620
_cell_angle_gamma  68.630
 
_shelx_F_squared_multiplier     1.000
 
loop_
 _refln_index_h
 _refln_index_k
 _refln_index_l
 _refln_F_squared_calc
 _refln_F_squared_meas
 _refln_F_squared_sigma
 _refln_observed_status
   1   0   0      195.55      127.16     10.04 o
   2   0   0      222.39      240.52     22.73 o
   3   0   0        5.56        5.54     15.75 o
   4   0   0      146.37      125.80     10.82 o
   5   0   0      123.52      153.97      8.12 o
   6   0   0      194.60      236.25      9.79 o
   7   0   0      456.87      430.33     21.50 o
   8   0   0       23.97       37.87     24.52 o
   9   0   0      268.19      218.86     13.80 o
  10   0   0       70.15       96.83     26.93 o
  11   0   0        1.78       47.58     38.67 o
 -11   1   0        8.84       67.30     55.88 o
 -10   1   0        1.83       39.67     34.36 o
  -9   1   0      200.86      157.21     13.19 o
  -8   1   0        0.61        9.97     26.65 o
  -7   1   0      103.00      113.46     10.84 o
  -6   1   0      169.17      212.11     10.23 o
  -5   1   0      592.91      705.77     13.29 o
  -4   1   0      423.04      429.06     38.15 o
  -3   1   0      197.83      266.14      7.65 o
  -2   1   0     2079.27     2376.20    111.14 o
  -1   1   0     1299.29     1523.46     57.53 o
   1   1   0      195.72      162.38      6.68 o
   2   1   0     2657.20     2604.11    135.76 o
   3   1   0     2155.10     2084.10    130.50 o
   4   1   0     1192.32     1379.14     43.41 o
   5   1   0       41.92       24.19     20.05 o
   6   1   0        4.13       17.37     20.47 o
   7   1   0       31.06       25.25     25.21 o
   8   1   0       10.68       35.29     18.57 o
   9   1   0      117.72       99.84     18.29 o
  10   1   0      266.87      251.30     23.47 o
  11   1   0        1.10       31.08     36.55 o
 -10   2   0       37.83       59.32     18.92 o
  -9   2   0        0.21       15.16     29.76 o
  -8   2   0       16.94       25.98     26.82 o
  -7   2   0        0.20       -6.31     28.59 o
  -6   2   0       22.61       35.71     19.08 o
  -5   2   0      501.89      467.13     11.10 o
  -4   2   0       41.25       57.83     24.71 o
  -3   2   0       75.37       80.57      6.88 o
  -2   2   0     1182.33     1258.72     45.24 o
  -1   2   0     9277.67     9960.50    222.99 o
   0   2   0      780.02      751.82      8.74 o
   1   2   0       35.11       24.10     19.90 o
   2   2   0     9553.48     8723.19    326.43 o
   3   2   0     1889.63     1744.17     50.08 o
   4   2   0      102.16      118.78      7.16 o
   5   2   0      179.72      215.99      8.49 o
   6   2   0      392.67      403.89     10.65 o
   7   2   0        0.11       39.30     12.14 o
   8   2   0        0.03       43.12     24.88 o
   9   2   0       85.28       76.66     15.16 o
  10   2   0        0.80       46.67     30.44 o
  11   2   0       23.61       32.49     36.27 o
 -10   3   0       15.82       29.70     32.98 o
  -9   3   0        0.80       -9.04     33.21 o
  -8   3   0        2.23       -0.65     20.02 o
  -7   3   0       24.49       27.31     27.23 o
  -6   3   0      148.24      120.26     11.11 o
  -5   3   0      695.24      740.24     13.72 o
  -4   3   0       25.09       37.62     10.59 o
  -3   3   0      386.40      398.68      9.49 o
  -2   3   0     1773.98     2025.56     58.31 o
  -1   3   0      958.88     1074.92     34.80 o
   0   3   0     2117.35     2034.21     18.19 o
   1   3   0      235.55      227.76     13.51 o
   2   3   0      205.15      160.46      7.35 o
   3   3   0      873.89      838.22     13.91 o
   4   3   0        7.38       -9.40     17.51 o
   5   3   0     1895.76     1891.33     16.56 o
   6   3   0      295.88      289.91     16.75 o
   7   3   0        8.53        6.66     24.73 o
   8   3   0       55.15       56.35     14.32 o
   9   3   0      322.27      319.26     15.32 o
  10   3   0       15.01      -11.81     31.44 o
  11   3   0       11.23       -1.74     34.77 o
  -9   4   0        8.14       61.95     34.54 o
  -8   4   0        0.00       10.13     81.78 o
  -7   4   0      189.43      209.14     11.82 o
  -6   4   0      608.11      585.59     14.38 o
  -5   4   0       26.35       34.55     23.51 o
  -4   4   0      297.19      316.75     25.32 o
  -3   4   0       32.95       52.40     20.45 o
  -2   4   0     1282.54     1236.65     58.39 o
  -1   4   0     2165.57     2036.03     74.09 o
   0   4   0     2631.81     2772.59     49.83 o
   1   4   0      734.29      793.37     10.96 o
   2   4   0      890.01      893.31     25.92 o
   3   4   0      384.62      359.81     19.25 o
   4   4   0     2630.59     2428.83     69.77 o
   5   4   0      386.42      388.29     27.06 o
   6   4   0       25.83       12.51     21.62 o
   7   4   0        0.20       -9.16     31.19 o
   8   4   0       55.34       28.16     28.80 o
   9   4   0      140.33      136.74     13.66 o
  10   4   0        0.43       32.85     31.26 o
  11   4   0       18.50       27.32     49.35 o
  12   4   0        3.31        0.24     43.87 o
  -9   5   0        8.33        2.13     36.90 o
  -8   5   0       50.48       33.95     33.40 o
  -7   5   0       29.33       -6.81     76.82 o
  -6   5   0        6.02        8.22     27.46 o
  -5   5   0      160.79      194.78     12.04 o
  -4   5   0        0.14       16.00     23.19 o
  -3   5   0      480.13      545.59     29.80 o
  -2   5   0      314.92      250.18      9.75 o
  -1   5   0      103.99       83.91     24.02 o
   0   5   0      244.55      264.19     14.88 o
   1   5   0        2.35        5.72     17.71 o
   2   5   0      207.32      238.83      8.32 o
   3   5   0     1094.87     1049.25     37.87 o
   4   5   0       63.20       75.74     14.65 o
   5   5   0       13.91        6.85     10.27 o
   6   5   0       12.90       42.37     23.65 o
   7   5   0        3.97       -1.25     26.62 o
   8   5   0        0.84        4.18     43.56 o
   9   5   0      129.24      140.20     13.12 o
  10   5   0       88.07      111.82     17.73 o
  11   5   0       43.92       65.33     19.33 o
  12   5   0        4.45      -16.37     35.54 o
  -8   6   0        1.81       15.24     35.33 o
  -7   6   0       31.13       41.24     31.40 o
  -6   6   0       10.62       27.85     28.52 o
  -5   6   0        2.26      -18.04     27.81 o
  -4   6   0       10.84       32.87     13.95 o
  -3   6   0       18.96       -8.03     25.58 o
  -2   6   0      170.98      179.22     12.22 o
  -1   6   0       24.45       -3.64     22.63 o
   0   6   0      109.83       89.31      9.01 o
   1   6   0      128.02      120.07      8.40 o
   2   6   0       14.78        6.31     19.12 o
   3   6   0      817.51      761.53     20.48 o
   4   6   0       30.66       25.67     10.11 o
   5   6   0      356.39      378.12     24.21 o
   6   6   0       31.01      -33.12     49.89 o
   7   6   0       76.19       84.80     26.74 o
   8   6   0      188.74      198.39     13.23 o
   9   6   0       78.32       91.16     27.23 o
  10   6   0       40.13       43.98     35.25 o
  11   6   0        4.20       41.58     35.82 o
  -7   7   0       38.85       63.61     18.58 o
  -6   7   0        0.05       18.85     15.08 o
  -5   7   0        0.56       40.91     27.26 o
  -4   7   0       12.99       37.13     27.87 o
  -3   7   0       85.53       64.01     29.87 o
  -2   7   0      256.27      229.80     11.73 o
  -1   7   0      432.40      500.75     22.27 o
   0   7   0      327.56      311.99     11.42 o
   1   7   0      182.93      204.24      9.85 o
   2   7   0      140.77      121.08     17.42 o
   3   7   0       92.13      114.13      9.18 o
   4   7   0      126.15      135.17     17.05 o
   5   7   0       85.92       99.33     12.49 o
   6   7   0        3.36       15.60     28.71 o
   7   7   0      622.21      616.29     37.64 o
   8   7   0        0.92       -0.77     27.76 o
   9   7   0       19.68        4.59     28.34 o
  10   7   0        1.02       32.14     31.42 o
  11   7   0        6.03       53.13     19.06 o
  -6   8   0        9.22       58.88     29.47 o
  -5   8   0       25.31       20.36     32.95 o
  -4   8   0        2.42        7.71     32.37 o
  -3   8   0       46.22       16.03     28.69 o
  -2   8   0        0.04       11.76     32.89 o
  -1   8   0        2.95      -29.46     36.66 o
   0   8   0        1.29       14.69     46.45 o
   1   8   0       66.51       54.75     13.33 o
   2   8   0      189.47      159.35     10.72 o
   3   8   0       36.10       50.38     12.63 o
   4   8   0       35.51       39.07      9.91 o
   5   8   0       35.03       16.42     26.04 o
   6   8   0       80.70       93.03     11.27 o
   7   8   0      456.11      479.00     24.68 o
   8   8   0        9.63       32.70     28.13 o
   9   8   0       68.11       40.22     33.90 o
  10   8   0        6.30       41.17     73.56 o
  11   8   0        5.39      -11.84     41.18 o
  -6   9   0        2.78        4.99     53.53 o
  -5   9   0        0.75       64.59     35.18 o
  -4   9   0       17.98       34.81     30.91 o
  -3   9   0       47.91       55.31     31.72 o
  -2   9   0      163.28      137.52     21.85 o
  -1   9   0        0.00        0.49     51.93 o
   0   9   0       95.78       60.77     15.72 o
   1   9   0        3.94       30.40     27.61 o
   2   9   0      285.00      266.78     33.78 o
   3   9   0       68.49       40.51     27.98 o
   4   9   0        7.59       -0.41     27.65 o
   5   9   0        3.46       24.38     26.82 o
   6   9   0        7.90      -20.34     27.94 o
   7   9   0       66.05       61.66     35.72 o
   8   9   0        9.85       -2.87     31.98 o
   9   9   0       19.55       31.94     33.53 o
  10   9   0       25.11       52.53     19.56 o
  11   9   0       51.81       84.65     21.08 o
  -4  10   0       12.94       41.55     34.66 o
  -3  10   0       28.40       58.43     33.55 o
  -2  10   0       16.86       30.68     29.95 o
  -1  10   0        1.32      -15.46     29.48 o
   0  10   0       36.44       27.22     30.98 o
   1  10   0       34.88       33.11     14.52 o
   2  10   0       28.30       17.09     62.84 o
   3  10   0        6.75       27.05     46.02 o
   4  10   0       36.29       51.91     29.27 o
   5  10   0       17.68       36.03     27.24 o
   6  10   0      268.51      259.27     13.23 o
   7  10   0       77.05      100.73     12.29 o
   8  10   0        8.57       31.23     29.35 o
   9  10   0        9.42       26.21     31.63 o
  10  10   0       18.86       59.25     36.29 o
  -3  11   0        2.72       -1.56     33.53 o
  -2  11   0        8.52       -5.13     72.16 o
  -1  11   0        4.00       -2.21     31.71 o
   0  11   0        0.52       -7.81     31.15 o
   1  11   0        0.63       27.72     32.13 o
   2  11   0       12.91       50.54     28.93 o
   3  11   0        0.13       -5.09     40.54 o
   4  11   0       19.76       25.87     26.98 o
   5  11   0        0.30       40.43     14.00 o
   6  11   0       29.52       19.01     46.07 o
   7  11   0      209.97      260.97     23.64 o
   8  11   0        0.00       29.86     33.46 o
   9  11   0        1.07       12.20     34.23 o
  -2  12   0        6.58       -3.76     37.33 o
  -1  12   0        1.82       20.98     47.28 o
   0  12   0        3.05       -3.98     18.69 o
   1  12   0       51.83       40.92     18.82 o
   2  12   0       21.54        3.44     33.36 o
   3  12   0        1.18        6.81     59.12 o
   4  12   0        5.38       27.33     31.01 o
   5  12   0       11.75        8.92     33.35 o
   6  12   0        0.18       -8.78     28.06 o
   7  12   0       68.49       37.68     33.90 o
   8  12   0        3.59        0.40     54.15 o
   1  13   0        4.09       44.29     44.93 o
   2  13   0        4.82        2.13     33.93 o
   3  13   0        0.94       13.83     32.92 o
   4  13   0        3.74       15.05     67.62 o
   5  13   0        3.02       58.98     33.05 o
   6  13   0       42.29       39.17     36.07 o
   7  13   0       12.58       32.93     33.84 o
  -6 -13   1        9.32       28.96     36.01 o
  -5 -13   1        7.95        0.89     31.39 o
  -4 -13   1       10.85       -1.40     32.32 o
  -3 -13   1        4.54       19.14     32.27 o
  -2 -13   1       44.47       82.64     37.07 o
  -1 -13   1      155.89      191.48     39.35 o
  -8 -12   1        1.45       12.57     19.31 o
  -7 -12   1       24.34        9.78     36.18 o
  -6 -12   1       23.68       54.09     51.65 o
  -5 -12   1       28.56       25.54     34.58 o
  -4 -12   1        0.01       20.03     12.63 o
  -3 -12   1        0.00       32.06     31.16 o
  -2 -12   1        7.02       36.94     32.26 o
  -1 -12   1        7.85       51.31     35.01 o
   0 -12   1        5.52      -41.44     52.68 o
   1 -12   1       11.09       36.25     32.53 o
  -9 -11   1        2.62       -8.08     46.42 o
  -8 -11   1       15.97       11.00     47.96 o
  -7 -11   1       18.20       33.95     60.80 o
  -6 -11   1       27.84       -3.36     31.77 o
  -5 -11   1       14.04       24.36     29.91 o
  -4 -11   1        9.42       54.93     27.80 o
  -3 -11   1        0.05       21.72     29.74 o
  -2 -11   1      294.60      348.40     15.61 o
  -1 -11   1      170.52      149.69     13.47 o
   0 -11   1        0.02       20.80     15.66 o
   1 -11   1        1.20       15.63     34.35 o
   2 -11   1       55.65       77.35     19.28 o
   3 -11   1        0.50       30.86     35.71 o
 -10 -10   1       22.44       53.92     34.27 o
  -9 -10   1        0.54       26.47     17.37 o
  -8 -10   1       18.03      -14.61     45.80 o
  -7 -10   1       59.58       51.86     29.60 o
  -6 -10   1       53.18       82.67     28.76 o
  -5 -10   1        0.54      -21.33     31.09 o
  -4 -10   1        2.84       10.00     26.37 o
  -3 -10   1       93.61       88.87     16.89 o
  -2 -10   1       68.38       59.92     30.35 o
  -1 -10   1       81.22      107.59     11.75 o
   0 -10   1        0.41       10.85     29.13 o
   1 -10   1        0.07        3.87     30.09 o
   2 -10   1       35.18       13.50     34.98 o
   3 -10   1        0.68       38.00     17.87 o
   4 -10   1       57.13       15.80     36.03 o
   5 -10   1       19.54        0.24     38.29 o
 -10  -9   1        8.23       64.92     32.85 o
  -9  -9   1        0.32       23.47     33.38 o
  -8  -9   1       10.00       23.99     39.96 o
  -7  -9   1      212.34      208.24     13.24 o
  -6  -9   1       77.52       22.82     54.39 o
  -5  -9   1       42.88       40.50     14.37 o
  -4  -9   1        4.81        6.21     28.95 o
  -3  -9   1       41.55       55.61     28.49 o
  -2  -9   1       75.96       99.61     25.48 o
  -1  -9   1       71.38       62.45     29.75 o
   0  -9   1      165.82      200.96     12.69 o
   1  -9   1       76.30       95.91     11.59 o
   2  -9   1        4.72       -6.85     29.61 o
   3  -9   1       28.77       57.55     28.37 o
   4  -9   1       70.94       53.28     17.50 o
   5  -9   1        0.08       39.51    118.68 o
   6  -9   1       15.99       68.21     35.61 o
 -11  -8   1        1.32      -50.05     56.01 o
 -10  -8   1        1.05       -1.94     34.20 o
  -9  -8   1       12.15      -24.48     32.99 o
  -8  -8   1      126.41      119.17     22.29 o
  -7  -8   1      455.11      496.71     20.20 o
  -6  -8   1      122.42      101.61     11.84 o
  -5  -8   1       11.40        0.16     27.45 o
  -4  -8   1        2.49       22.89     26.30 o
  -3  -8   1        4.20       12.28     13.86 o
  -2  -8   1       10.61       30.85     26.37 o
  -1  -8   1       25.94       21.39     13.81 o
   0  -8   1       48.52       43.91     28.12 o
   1  -8   1       42.04       45.57     28.75 o
   2  -8   1       10.39       48.30     28.52 o
   3  -8   1        8.23       23.29     28.38 o
   4  -8   1       53.45      -14.13     47.37 o
   5  -8   1       43.65       48.93     30.70 o
   6  -8   1        1.58       22.25     16.77 o
   7  -8   1       16.47       37.34     65.35 o
 -11  -7   1        6.89        0.33     37.24 o
 -10  -7   1        0.63       49.90     33.58 o
  -9  -7   1        0.53       44.16     27.56 o
  -8  -7   1       12.55       14.98     29.77 o
  -7  -7   1      152.73      151.05     12.56 o
  -6  -7   1      108.45      106.76     11.14 o
  -5  -7   1        1.46       -5.49     29.96 o
  -4  -7   1       29.95       53.66     12.21 o
  -3  -7   1       50.15       68.00     12.66 o
  -2  -7   1      848.98      781.12     36.25 o
  -1  -7   1      268.38      244.70     10.75 o
   0  -7   1        1.04        9.14     22.82 o
   1  -7   1       81.02       70.18     10.65 o
   2  -7   1       46.55       53.72     13.66 o
   3  -7   1       56.76       84.40     19.89 o
   4  -7   1       92.34       76.91     11.81 o
   5  -7   1        2.64      -36.19     40.28 o
   6  -7   1        1.81      -24.57     32.32 o
   7  -7   1        0.07       26.79     42.67 o
   8  -7   1        0.92       -2.62     81.32 o
 -11  -6   1       18.98       31.81     36.94 o
 -10  -6   1        3.26      -34.23     34.23 o
  -9  -6   1       32.51       53.23     20.77 o
  -8  -6   1      137.86      119.57     12.28 o
  -7  -6   1       67.96       28.21     30.22 o
  -6  -6   1       59.32       84.94     21.77 o
  -5  -6   1        3.34       12.99     30.11 o
  -4  -6   1       30.78       34.33     21.54 o
  -3  -6   1      861.68      806.39     14.63 o
  -2  -6   1      807.87      780.15     18.97 o
  -1  -6   1      497.29      486.55     25.12 o
   0  -6   1       25.12       11.59     21.03 o
   1  -6   1        4.31       -2.12     50.64 o
   2  -6   1     1150.55     1055.18     43.24 o
   3  -6   1      162.19      147.32     15.56 o
   4  -6   1       14.22        7.42     31.27 o
   5  -6   1        0.03      -11.23     28.58 o
   6  -6   1       17.62        2.27     40.28 o
   7  -6   1       27.95       36.24     58.73 o
   8  -6   1        3.25      -15.87     34.55 o
 -11  -5   1        3.63      -37.69     37.69 o
 -10  -5   1        5.36       -1.88     34.63 o
  -9  -5   1      161.84      163.87     12.62 o
  -8  -5   1       20.69       21.05     25.95 o
  -7  -5   1      346.88      346.07     17.08 o
  -6  -5   1      112.89      130.11     10.43 o
  -5  -5   1       29.37        8.18     20.58 o
  -4  -5   1      313.36      378.47     19.71 o
  -3  -5   1      650.90      636.04     14.56 o
  -2  -5   1        3.44      -17.15     29.97 o
  -1  -5   1      101.77      104.83      7.62 o
   0  -5   1      264.72      287.43      8.92 o
   1  -5   1       17.55        8.36     19.19 o
   2  -5   1       54.55       31.02     21.44 o
   3  -5   1        1.31       20.21     22.49 o
   4  -5   1       30.51       15.20     19.22 o
   5  -5   1       70.33       92.43     32.09 o
   6  -5   1        9.13        8.40     26.53 o
   7  -5   1       15.07       32.60     40.55 o
   8  -5   1       33.15      -11.71     52.37 o
   9  -5   1       40.06       58.28     19.73 o
 -11  -4   1        1.35       27.74     40.29 o
 -10  -4   1       13.99      -19.38     50.76 o
  -9  -4   1       13.95       19.82     27.45 o
  -8  -4   1       26.97       20.01     16.21 o
  -7  -4   1       13.28       38.87     25.59 o
  -6  -4   1      321.06      363.80     11.34 o
  -5  -4   1       62.84       41.81     21.33 o
  -4  -4   1     1268.28     1306.39     69.76 o
  -3  -4   1      206.14      207.62     15.39 o
  -2  -4   1     1435.34     1396.43     93.11 o
  -1  -4   1       31.04       29.82     16.39 o
   0  -4   1      155.84      151.66      7.52 o
   1  -4   1      110.39       95.23      7.69 o
   2  -4   1       10.66       -1.14     18.00 o
   3  -4   1      303.42      324.23     10.05 o
   4  -4   1      370.90      398.05     11.60 o
   5  -4   1      155.23      159.21     10.96 o
   6  -4   1        6.20       54.41     24.81 o
   7  -4   1       31.39       29.87     29.37 o
   8  -4   1        2.79        1.26     31.48 o
   9  -4   1       17.07       74.89     40.82 o
  10  -4   1        1.41       26.90     38.21 o
 -11  -3   1       24.36       17.81     38.17 o
 -10  -3   1        9.22       23.80     29.50 o
  -9  -3   1      118.15      116.43     26.98 o
  -8  -3   1       98.20      101.07     18.99 o
  -7  -3   1       81.61       75.53     10.22 o
  -6  -3   1        2.55      -23.13     23.13 o
  -5  -3   1        1.88        1.76     19.04 o
  -4  -3   1     1364.41     1507.29     56.05 o
  -3  -3   1      342.21      331.19     12.87 o
  -2  -3   1     1020.32     1042.16     38.46 o
  -1  -3   1      759.93      767.92     32.03 o
   0  -3   1       15.21        8.59     22.46 o
   1  -3   1      238.22      315.64     31.10 o
   2  -3   1      443.09      434.81     11.79 o
   3  -3   1      272.84      307.43     15.90 o
   4  -3   1      172.38      173.50     21.11 o
   5  -3   1       20.73       32.51     23.32 o
   6  -3   1      143.36      146.12     10.72 o
   7  -3   1       17.07       47.30     24.83 o
   8  -3   1       18.33      -28.85     28.85 o
   9  -3   1        8.51      -27.24     33.81 o
  10  -3   1       21.45        9.23     53.56 o
 -11  -2   1       23.44       30.17     19.03 o
 -10  -2   1      139.30      121.22     23.40 o
  -9  -2   1       47.42       32.49     27.54 o
  -8  -2   1       38.02       45.84     13.54 o
  -7  -2   1       32.88       36.42     24.45 o
  -6  -2   1      225.00      188.57     15.51 o
  -5  -2   1       79.54       70.31      7.72 o
  -4  -2   1      373.46      361.91     15.79 o
  -3  -2   1      578.45      595.10     41.29 o
  -2  -2   1      224.79      230.30      7.55 o
  -1  -2   1      358.11      334.73      7.58 o
   0  -2   1       21.66        9.31     16.27 o
   1  -2   1        4.13       21.14      8.97 o
   2  -2   1      673.57      801.09     20.25 o
   3  -2   1        0.49        0.27     26.25 o
   4  -2   1      308.70      298.60      8.89 o
   5  -2   1        0.33       14.57     20.21 o
   6  -2   1       89.85      103.07      9.96 o
   7  -2   1        0.75       25.01     38.51 o
   8  -2   1       16.75       -3.11     29.00 o
   9  -2   1       14.71       30.04     16.06 o
  10  -2   1        0.05       19.61     33.94 o
  11  -2   1       11.25      -16.39     39.95 o
 -11  -1   1        6.23      -14.45     35.20 o
 -10  -1   1       44.38       41.84     32.54 o
  -9  -1   1       62.44       58.31     33.28 o
  -8  -1   1        9.60       30.91     27.26 o
  -7  -1   1       34.63       23.46     34.81 o
  -6  -1   1        4.06       19.04     19.70 o
  -5  -1   1      128.56      135.18      7.89 o
  -4  -1   1       34.48       44.93      8.62 o
  -3  -1   1      221.11      256.63     18.10 o
  -2  -1   1      793.82      715.75     36.51 o
  -1  -1   1     6603.99     6409.63    372.33 o
   0  -1   1     9280.10     9728.65    388.44 o
   1  -1   1     2155.12     2530.76    122.15 o
   2  -1   1     1982.65     2170.03     60.01 o
   3  -1   1       19.93      -15.00     17.21 o
   4  -1   1       77.24       80.73      6.86 o
   5  -1   1     1332.47     1502.95     33.83 o
   6  -1   1      566.40      576.92     13.83 o
   7  -1   1      100.75      107.37     10.39 o
   8  -1   1       78.20       91.78     10.88 o
   9  -1   1       12.99       22.13     47.68 o
  10  -1   1       60.25       58.83     17.70 o
  11  -1   1       24.26       31.71     19.51 o
 -11   0   1        0.04       -4.53     23.04 o
 -10   0   1       53.64       33.25     54.35 o
  -9   0   1      130.19      132.15     19.10 o
  -8   0   1       54.34       18.64     28.62 o
  -7   0   1        2.47       21.74     22.79 o
  -6   0   1      146.93      135.14     17.00 o
  -5   0   1      340.27      342.98      9.68 o
  -4   0   1      646.02      665.32     13.39 o
  -3   0   1      177.31      184.27      7.33 o
  -2   0   1      940.16      940.35      9.63 o
  -1   0   1     1102.53     1056.78     38.07 o
   1   0   1        1.73       -7.51     11.22 o
   2   0   1       36.91       16.10     18.65 o
   3   0   1      105.64       97.04      6.74 o
   4   0   1       62.41       55.77      6.96 o
   5   0   1      154.97      160.80      7.75 o
   6   0   1      221.54      239.91      9.53 o
   7   0   1       57.61       67.49     12.98 o
   8   0   1       52.23       31.33     27.11 o
   9   0   1        6.09      -22.52     28.34 o
  10   0   1       36.64       42.30     29.91 o
  11   0   1       83.32       62.23     20.83 o
 -10   1   1       61.26       55.05     18.24 o
  -9   1   1       13.42        5.81     27.44 o
  -8   1   1        1.07      -27.63     27.63 o
  -7   1   1       13.76       31.40     24.77 o
  -6   1   1      160.13      185.38     10.25 o
  -5   1   1      197.86      209.32     20.28 o
  -4   1   1       73.33       65.47     20.72 o
  -3   1   1       14.25       27.60      8.06 o
  -2   1   1      491.36      497.49      9.45 o
  -1   1   1      213.91      189.04      8.68 o
   0   1   1      209.11      190.79      5.10 o
   1   1   1      113.27       91.18      4.29 o
   2   1   1      648.23      506.58     32.29 o
   3   1   1      329.20      338.22     11.14 o
   4   1   1        2.77       23.02     16.08 o
   5   1   1      988.02     1004.33     16.68 o
   6   1   1       83.89       84.42      8.32 o
   7   1   1       11.73       23.53     28.67 o
   8   1   1        1.47        0.53     29.47 o
   9   1   1        1.50       -2.80     30.13 o
  10   1   1      193.67      205.11     14.61 o
  11   1   1       21.86       50.50     37.78 o
 -10   2   1       53.62       27.97     20.40 o
  -9   2   1       81.77       81.93     18.46 o
  -8   2   1       33.78       33.18     15.63 o
  -7   2   1        0.03       -3.93     26.24 o
  -6   2   1       78.48       91.48     11.35 o
  -5   2   1      240.32      274.87     10.43 o
  -4   2   1       42.69       34.35      8.48 o
  -3   2   1        0.14       10.25      9.76 o
  -2   2   1       45.19       30.82     16.84 o
  -1   2   1      471.46      471.78      8.53 o
   0   2   1      153.84      133.64      7.22 o
   1   2   1     1035.43      870.00     33.10 o
   2   2   1     3158.27     2758.36    141.85 o
   3   2   1        5.70       -9.56     17.28 o
   4   2   1      120.01      102.22     10.90 o
   5   2   1      845.93      964.58     20.13 o
   6   2   1     1376.50     1543.52     26.46 o
   7   2   1      126.58      118.36     10.49 o
   8   2   1       73.32      102.03     11.27 o
   9   2   1      411.06      432.33     15.47 o
  10   2   1       16.34        4.74     42.51 o
  11   2   1       22.00        3.48     37.51 o
  12   2   1        7.84        8.65     36.75 o
  -9   3   1       40.22       26.80     33.32 o
  -8   3   1       40.00       46.63     29.14 o
  -7   3   1       34.51       17.58     44.12 o
  -6   3   1       51.95       15.96     27.05 o
  -5   3   1      315.53      311.70     11.81 o
  -4   3   1       25.95       48.40     32.57 o
  -3   3   1        8.00       -1.43     19.49 o
  -2   3   1      135.34      125.10      7.74 o
  -1   3   1     2250.10     2276.38     51.83 o
   0   3   1    51328.08    49220.46   1258.14 o
   1   3   1     5211.04     4836.98    241.97 o
   2   3   1      361.80      340.42     14.92 o
   3   3   1      443.30      417.78      9.11 o
   4   3   1      589.98      521.88     30.23 o
   5   3   1       40.48       50.72     10.44 o
   6   3   1       32.86       11.85     22.20 o
   7   3   1      337.03      385.35     24.10 o
   8   3   1        9.38      -28.80     28.80 o
   9   3   1      476.55      513.14     16.84 o
  10   3   1       68.16       65.41     34.44 o
  11   3   1       21.28       -5.78     37.68 o
  12   3   1        1.43       13.34     74.25 o
  -9   4   1       42.62       67.81     42.24 o
  -8   4   1        4.70       54.59     30.56 o
  -7   4   1       26.72       46.25     11.76 o
  -6   4   1       55.95       44.42     11.44 o
  -5   4   1       44.64       -5.91     27.82 o
  -4   4   1       82.50       35.32     29.72 o
  -3   4   1      357.78      362.91     10.68 o
  -2   4   1       20.48       31.87     19.99 o
  -1   4   1        0.05       -3.77     28.30 o
   0   4   1       11.53       15.96     24.80 o
   1   4   1       30.60       31.48      9.74 o
   2   4   1      118.04      116.40      7.75 o
   3   4   1        6.39      -16.36     21.70 o
   4   4   1      154.42      187.80      8.38 o
   5   4   1      173.83      154.32     27.73 o
   6   4   1      426.46      430.89     11.62 o
   7   4   1       92.71       63.74     20.68 o
   8   4   1      393.24      418.47     14.71 o
   9   4   1       62.73       77.89     16.66 o
  10   4   1      357.81      353.47     22.88 o
  11   4   1       19.64      -31.40     38.18 o
  12   4   1        9.92       21.78     37.61 o
  -8   5   1        0.26       51.13     33.81 o
  -7   5   1        6.60      -30.33     30.33 o
  -6   5   1       49.49       44.84     14.56 o
  -5   5   1        7.23       31.70     33.36 o
  -4   5   1      143.35      181.44     22.50 o
  -3   5   1        0.21        7.37     23.28 o
  -2   5   1      120.39      101.19      9.32 o
  -1   5   1      259.45      299.12      9.98 o
   0   5   1      420.80      415.45     19.88 o
   1   5   1      704.36      784.59     17.03 o
   2   5   1      369.41      315.36      9.39 o
   3   5   1        5.43        0.74     19.21 o
   4   5   1      191.49      210.05      9.60 o
   5   5   1      584.01      561.70     12.19 o
   6   5   1       65.79       36.90     25.73 o
   7   5   1      120.50      108.92     11.61 o
   8   5   1       18.26       36.11     31.20 o
   9   5   1       51.14       29.70     46.17 o
  10   5   1        0.14       23.90     30.12 o
  11   5   1        5.67       58.92     39.29 o
  12   5   1        3.79       -7.36     40.47 o
  -8   6   1        3.46       22.48     39.11 o
  -7   6   1        0.76       27.46     30.79 o
  -6   6   1        2.22       13.10     28.86 o
  -5   6   1      228.29      248.63     22.92 o
  -4   6   1       35.71        6.14     40.55 o
  -3   6   1       33.65       39.48     20.47 o
  -2   6   1      131.72      154.58     10.76 o
  -1   6   1       52.20       67.85      9.48 o
   0   6   1     1250.48     1264.91     15.77 o
   1   6   1        4.74       32.27     18.29 o
   2   6   1       79.12       82.91      8.64 o
   3   6   1      366.33      349.40     12.32 o
   4   6   1      629.93      632.54     12.58 o
   5   6   1        6.87       -3.69     23.30 o
   6   6   1       50.81       30.43     26.89 o
   7   6   1      168.46      155.52     12.58 o
   8   6   1       52.22       17.85     32.38 o
   9   6   1      124.14      120.76     51.26 o
  10   6   1        7.96      -44.72     54.98 o
  11   6   1        1.83        0.63     48.40 o
  12   6   1        8.95      -14.79     42.47 o
  -7   7   1       16.45      -15.26     35.46 o
  -6   7   1       62.43       24.62     34.44 o
  -5   7   1       45.14       33.10     31.34 o
  -4   7   1       51.27       86.27     32.66 o
  -3   7   1       26.00       41.37     23.82 o
  -2   7   1       76.92       46.08     30.19 o
  -1   7   1      204.88      182.43     11.88 o
   0   7   1      521.26      538.78     21.32 o
   1   7   1        0.00       -9.21     23.22 o
   2   7   1      116.58      135.76      9.91 o
   3   7   1      123.89      110.78     33.28 o
   4   7   1     1155.06     1203.63     18.87 o
   5   7   1       92.92      100.42     10.93 o
   6   7   1        3.29      -33.18     44.97 o
   7   7   1      153.51      160.31     12.93 o
   8   7   1       52.24        7.67     33.55 o
   9   7   1       68.87       79.03     15.62 o
  10   7   1       54.96       14.01     47.80 o
  11   7   1        0.00       18.41     56.12 o
  12   7   1        0.36       30.52     76.61 o
  -6   8   1       16.99        3.88     36.24 o
  -5   8   1       34.29       53.58     31.74 o
  -4   8   1        0.05      -33.85     40.05 o
  -3   8   1      103.62       35.85     33.55 o
  -2   8   1        0.01        5.60     29.72 o
  -1   8   1       17.68       -4.14     43.19 o
   0   8   1        0.22      -28.38     28.38 o
   1   8   1      519.24      485.24     36.78 o
   2   8   1        4.45      -18.17     27.77 o
   3   8   1      426.37      448.17     25.78 o
   4   8   1       21.60       10.45     28.22 o
   5   8   1        7.12       22.53     27.47 o
   6   8   1       84.96       88.48     18.67 o
   7   8   1        4.23       17.66     30.97 o
   8   8   1       44.46       54.73     16.49 o
   9   8   1       16.26       -5.35     34.68 o
  10   8   1       14.77       30.63     45.53 o
  11   8   1        6.09       -5.03     56.37 o
  -5   9   1        0.59      -20.44     37.00 o
  -4   9   1       11.04      -38.10     38.10 o
  -3   9   1        0.14        2.88     34.01 o
  -2   9   1        5.98      -11.13     39.68 o
  -1   9   1       33.12       11.91     29.73 o
   0   9   1       31.16      -15.13     31.30 o
   1   9   1        6.42       32.50     28.63 o
   2   9   1       32.02       39.10     28.81 o
   3   9   1       26.07       13.14     19.98 o
   4   9   1       38.35       47.00     15.16 o
   5   9   1       15.59        7.97     28.34 o
   6   9   1        0.21      -28.96     28.96 o
   7   9   1        9.29       28.66     46.78 o
   8   9   1       27.32        3.20     33.37 o
   9   9   1        0.55       -1.19     50.64 o
  10   9   1        2.93      -29.08     37.33 o
  11   9   1       19.29       22.10     21.21 o
  -4  10   1       16.51       28.20     54.11 o
  -3  10   1        5.67      -12.61     30.35 o
  -2  10   1        9.76        7.28     33.21 o
  -1  10   1       48.24       63.73     16.31 o
   0  10   1        4.06        5.94     30.71 o
   1  10   1        2.19       28.59     28.08 o
   2  10   1       64.84       67.93     29.63 o
   3  10   1       64.96       54.06     29.54 o
   4  10   1        0.81      -15.36     27.76 o
   5  10   1       29.42       -2.70     44.21 o
   6  10   1       27.14       30.30     30.59 o
   7  10   1      230.80      216.99     14.25 o
   8  10   1       19.48      -31.25     32.73 o
   9  10   1        8.84       18.97     34.01 o
  10  10   1        0.75       14.29     36.79 o
  11  10   1        3.39       11.34     37.19 o
  -3  11   1        0.39        4.28     35.10 o
  -2  11   1       11.62       15.40     34.69 o
  -1  11   1       33.46       37.20     17.86 o
   0  11   1       49.88       91.64     20.32 o
   1  11   1       74.21       83.69     28.36 o
   2  11   1        4.41      -30.03     30.03 o
   3  11   1       32.46       17.22     15.76 o
   4  11   1        9.69      -10.02     29.32 o
   5  11   1        3.97       23.64     39.19 o
   6  11   1      153.35      156.54     16.49 o
   7  11   1       63.68       90.97     13.86 o
   8  11   1        2.48      -25.27     32.52 o
   9  11   1        0.01       45.58     18.55 o
  10  11   1        4.34       29.03     34.85 o
  -1  12   1        3.11       -8.14     37.93 o
   0  12   1       43.50       33.55     18.54 o
   1  12   1        2.46       50.03     34.86 o
   2  12   1        4.47       25.04     30.20 o
   3  12   1        6.34      -12.61     31.67 o
   4  12   1        0.29      -20.31     46.22 o
   5  12   1        0.63        9.53     16.11 o
   6  12   1        5.33      -12.02     33.89 o
   7  12   1       27.99      -30.03     35.29 o
   8  12   1       20.28        9.77     33.89 o
   9  12   1        0.07       16.56     31.79 o
   1  13   1        0.97        6.68     34.86 o
   2  13   1       21.70      -10.00     53.63 o
   3  13   1        2.10      -37.27     37.27 o
   4  13   1        1.29      -10.32     34.91 o
   5  13   1        6.63       -1.95     36.33 o
   6  13   1       31.08        9.77     37.20 o
   7  13   1       25.85       -6.06     35.27 o
  -4 -13   2        1.38      -54.45     55.57 o
  -3 -13   2        1.93        4.53     51.13 o
  -2 -13   2        0.05       22.86     54.68 o
  -7 -12   2        0.72      -57.76     57.76 o
  -6 -12   2       14.36        0.00     52.80 o
  -5 -12   2        0.33       50.36     49.30 o
  -4 -12   2        1.54      -20.65     50.73 o
  -3 -12   2       16.09      -41.04     52.55 o
  -2 -12   2        0.61       -4.12     50.29 o
  -1 -12   2       21.65      -33.39     55.69 o
   0 -12   2        0.00      -52.90     52.90 o
   1 -12   2        2.63       78.93     50.38 o
  -8 -11   2        1.03        8.84     49.99 o
  -7 -11   2        1.74       66.93     44.27 o
  -6 -11   2       15.58       35.89     51.22 o
  -5 -11   2        5.74       57.63     40.47 o
  -4 -11   2        0.16      -18.73     47.81 o
  -3 -11   2        9.44       11.09     46.62 o
  -2 -11   2       36.32      -36.94     47.32 o
  -1 -11   2        2.06      -54.24     54.24 o
   0 -11   2       20.91       29.33     18.86 o
   1 -11   2       45.11       23.58     47.15 o
   2 -11   2       53.01       69.41     52.77 o
   3 -11   2        1.47      -11.42     47.98 o
  -9 -10   2       11.03      -49.17     49.17 o
  -8 -10   2        1.95        0.00     44.77 o
  -7 -10   2       59.31       44.19     18.66 o
  -6 -10   2        0.04       36.13     39.28 o
  -5 -10   2       35.41       55.31     15.68 o
  -4 -10   2        2.55       -6.03     39.54 o
  -3 -10   2        8.97        8.85     37.21 o
  -2 -10   2       88.84       23.45     42.68 o
  -1 -10   2      287.33      286.74     18.99 o
   0 -10   2        5.23       -6.03     35.93 o
   1 -10   2       26.37      -12.45     40.59 o
   2 -10   2        0.52      -19.48     37.31 o
   3 -10   2        1.98       44.44     38.52 o
   4 -10   2       35.94        0.00     47.07 o
   5 -10   2       10.80      -15.60     49.01 o
 -10  -9   2        0.69       50.08     47.96 o
  -9  -9   2        8.17        3.85     49.22 o
  -8  -9   2        3.51        3.55     46.20 o
  -7  -9   2       57.43       36.11     45.37 o
  -6  -9   2      116.66      102.47     47.73 o
  -5  -9   2       55.26       31.49     38.30 o
  -4  -9   2        8.47       24.52     36.86 o
  -3  -9   2        0.03       52.77     33.79 o
  -2  -9   2       55.31       36.42     40.46 o
  -1  -9   2        1.35       10.44     37.64 o
   0  -9   2        7.03       31.95     38.59 o
   1  -9   2       22.21       35.19     15.12 o
   2  -9   2       80.95       95.05     15.76 o
   3  -9   2        2.07      -24.45     41.45 o
   4  -9   2       40.04       29.40     44.19 o
   5  -9   2        2.20      -35.28     49.13 o
   6  -9   2        0.42      -49.51     49.51 o
 -10  -8   2        0.03      -28.46     45.46 o
  -9  -8   2        1.69      -37.21     44.02 o
  -8  -8   2       34.83       31.88     16.70 o
  -7  -8   2       46.33       27.91     43.97 o
  -6  -8   2      306.55      298.57     18.67 o
  -5  -8   2        0.16        2.63     33.54 o
  -4  -8   2       24.57       27.09     35.09 o
  -3  -8   2        0.85       23.52     36.74 o
  -2  -8   2      261.84      280.66     17.05 o
  -1  -8   2       80.10       88.41     15.16 o
   0  -8   2       43.16       47.38     14.55 o
   1  -8   2       13.49       41.16     31.29 o
   2  -8   2        4.29       17.85     34.87 o
   3  -8   2       50.38       35.33     35.95 o
   4  -8   2      115.01       99.44     16.04 o
   5  -8   2       32.47       63.60     39.20 o
   6  -8   2        2.59      -48.83     48.83 o
   7  -8   2        0.36      -23.34     46.69 o
 -10  -7   2        4.78       59.46     46.06 o
  -9  -7   2       72.49       72.51     17.83 o
  -8  -7   2       32.57       45.56     16.00 o
  -7  -7   2       85.25       73.49     41.47 o
  -6  -7   2       41.09       50.50     39.69 o
  -5  -7   2       41.57       19.35     40.77 o
  -4  -7   2      215.28      211.50     15.32 o
  -3  -7   2        0.11       41.83     30.45 o
  -2  -7   2      231.86      244.27     14.80 o
  -1  -7   2       95.19       87.26     13.53 o
   0  -7   2      100.62      109.90     13.16 o
   1  -7   2        0.02      -31.61     31.61 o
   2  -7   2      216.02      204.97     15.79 o
   3  -7   2       57.33       73.53     14.37 o
   4  -7   2      373.61      355.67     18.21 o
   5  -7   2       15.99      -39.98     42.36 o
   6  -7   2       17.22      -40.62     40.62 o
   7  -7   2       28.79       60.23     41.47 o
   8  -7   2        6.78       16.06     49.84 o
 -10  -6   2        4.63       28.38     18.79 o
  -9  -6   2       19.02       76.65     42.39 o
  -8  -6   2       92.44      124.55     16.58 o
  -7  -6   2      804.84      760.55     23.93 o
  -6  -6   2       89.14       69.17     15.73 o
  -5  -6   2        3.08       12.05     12.81 o
  -4  -6   2        0.09        8.08     33.10 o
  -3  -6   2       42.11       54.34     11.93 o
  -2  -6   2      283.33      315.08     13.71 o
  -1  -6   2      457.28      488.29     15.61 o
   0  -6   2      912.88      938.84     19.17 o
   1  -6   2      378.23      339.43     15.30 o
   2  -6   2        9.52       27.17     29.04 o
   3  -6   2      153.37      140.06     15.07 o
   4  -6   2       60.26       71.45     13.97 o
   5  -6   2        0.25        2.56     33.80 o
   6  -6   2      127.96      106.66     15.96 o
   7  -6   2        3.30      -19.32     40.99 o
   8  -6   2        3.27       33.08     46.34 o
 -11  -5   2        9.66      -51.10     51.10 o
 -10  -5   2        1.84        0.00     48.24 o
  -9  -5   2       34.39      -27.07     46.64 o
  -8  -5   2       21.87       18.07     41.07 o
  -7  -5   2     1534.46     1456.30     29.33 o
  -6  -5   2      145.33      126.65     15.73 o
  -5  -5   2       17.84      -33.68     33.68 o
  -4  -5   2      203.48      201.89     13.31 o
  -3  -5   2        0.97      -16.55     25.41 o
  -2  -5   2       82.49       73.38     10.72 o
  -1  -5   2      558.12      548.01     14.99 o
   0  -5   2      216.80      246.87     11.84 o
   1  -5   2       34.79       33.80     23.99 o
   2  -5   2      730.18      651.23     16.93 o
   3  -5   2      447.85      428.83     15.42 o
   4  -5   2       11.42       -2.04     33.40 o
   5  -5   2        0.03       -4.55     36.45 o
   6  -5   2        0.94       10.27     37.04 o
   7  -5   2       87.84      104.38     16.26 o
   8  -5   2       78.72       89.51     18.83 o
   9  -5   2       93.03       81.96     47.32 o
 -11  -4   2        1.50      -12.58     45.36 o
 -10  -4   2        3.36      -37.31     51.16 o
  -9  -4   2        1.70       16.53     41.16 o
  -8  -4   2       13.44       32.11     39.04 o
  -7  -4   2      125.95      134.96     15.46 o
  -6  -4   2       84.17       51.58     35.10 o
  -5  -4   2      162.19      181.54     14.10 o
  -4  -4   2       16.02        8.47     27.45 o
  -3  -4   2     1307.48     1220.32     19.50 o
  -2  -4   2     1363.01     1162.85     18.06 o
  -1  -4   2     1224.31     1224.03     17.80 o
   0  -4   2       67.03       71.60      9.99 o
   1  -4   2      337.22      304.01     12.34 o
   2  -4   2     2240.09     2108.78     23.38 o
   3  -4   2      164.77      168.28     11.81 o
   4  -4   2      971.04      977.00     19.66 o
   5  -4   2       62.75       40.48     33.38 o
   6  -4   2      149.69      142.92     15.65 o
   7  -4   2       56.09       53.19     14.71 o
   8  -4   2        1.08      -12.34     43.63 o
   9  -4   2      128.43       57.66     51.97 o
  10  -4   2        3.55      -58.98     58.98 o
 -11  -3   2       34.09       16.75     45.50 o
 -10  -3   2       35.60      -18.52     45.51 o
  -9  -3   2       96.60       35.84     43.59 o
  -8  -3   2        7.03       59.99     33.19 o
  -7  -3   2       35.88       -7.47     39.79 o
  -6  -3   2       12.22        4.32     33.58 o
  -5  -3   2      249.35      249.12     13.80 o
  -4  -3   2        2.47       29.95     23.54 o
  -3  -3   2     1800.62     1668.20     20.82 o
  -2  -3   2     3773.05     3498.46     33.75 o
  -1  -3   2      118.04      137.33     10.07 o
   0  -3   2       28.77       36.54     25.15 o
   1  -3   2      186.78      178.40     10.22 o
   2  -3   2     2246.95     2228.58     22.03 o
   3  -3   2       76.68       86.96     10.14 o
   4  -3   2       10.41       23.32     26.53 o
   5  -3   2        2.14      -23.35     29.12 o
   6  -3   2      199.83      182.99     15.02 o
   7  -3   2        1.75       50.98     34.92 o
   8  -3   2       54.36       11.37     39.18 o
   9  -3   2        1.52       -6.69     16.76 o
  10  -3   2       13.04       31.60     41.43 o
 -11  -2   2       15.28        9.34     51.59 o
 -10  -2   2        0.09       28.76     49.47 o
  -9  -2   2      135.84      167.72     19.95 o
  -8  -2   2       68.43       70.97     16.74 o
  -7  -2   2      432.06      466.96     20.74 o
  -6  -2   2        9.70      -16.39     37.08 o
  -5  -2   2      173.28      138.04     13.64 o
  -4  -2   2      734.25      763.75     18.15 o
  -3  -2   2        5.85       30.22     25.55 o
  -2  -2   2      390.67      396.06     12.67 o
  -1  -2   2     2869.99     3187.37     32.52 o
   0  -2   2       80.00       87.61     10.26 o
   1  -2   2      407.72      364.01     12.34 o
   2  -2   2     1150.74     1383.45     18.07 o
   3  -2   2      217.64      219.75     11.71 o
   4  -2   2      833.88      825.86     15.98 o
   5  -2   2      111.79       95.64     11.70 o
   6  -2   2      290.81      287.68     15.05 o
   7  -2   2      159.72      141.59     39.05 o
   8  -2   2      103.66      100.81     15.27 o
   9  -2   2        5.80       62.61     34.58 o
  10  -2   2        2.44        0.00     44.57 o
  11  -2   2        0.57      -30.81     53.73 o
 -10  -1   2        8.78      -12.49     49.47 o
  -9  -1   2       21.91      -47.59     47.59 o
  -8  -1   2        5.24       12.66     38.50 o
  -7  -1   2       61.52       62.95     39.57 o
  -6  -1   2        1.20       39.86     32.91 o
  -5  -1   2      774.92      759.45     19.90 o
  -4  -1   2      152.14      169.47     12.58 o
  -3  -1   2       60.08       77.42     10.28 o
  -2  -1   2     1531.81     1579.40     18.76 o
  -1  -1   2       14.97       26.47     24.34 o
   0  -1   2       99.09       86.80      9.82 o
   1  -1   2      802.12     1021.61     13.85 o
   2  -1   2        4.28       -1.72     25.73 o
   3  -1   2      857.91      955.94     15.78 o
   4  -1   2     1431.72     1718.22     20.87 o
   5  -1   2     1342.58     1666.04     22.74 o
   6  -1   2      312.06      357.18     16.01 o
   7  -1   2        0.00       39.13     34.68 o
   8  -1   2       71.28       78.68     17.09 o
   9  -1   2        6.02       36.05     40.00 o
  10  -1   2        5.12       -7.81     50.29 o
  11  -1   2       69.76       13.90     60.61 o
 -10   0   2       16.92      -12.82     52.83 o
  -9   0   2       95.64       84.32     19.64 o
  -8   0   2        6.68      -29.17     40.10 o
  -7   0   2       32.10        5.61     41.93 o
  -6   0   2      120.52      102.64     15.73 o
  -5   0   2      275.49      251.55     15.27 o
  -4   0   2       11.03      -20.20     31.12 o
  -3   0   2      754.17      664.41     15.65 o
  -2   0   2     2813.36     2662.14     26.47 o
  -1   0   2      798.49      875.79     14.18 o
   0   0   2     1706.43     1701.27     17.37 o
   1   0   2     3211.91     3399.46     35.59 o
   2   0   2     5701.34     5934.95     57.53 o
   3   0   2      583.46      639.85     13.29 o
   4   0   2      406.60      387.96     12.23 o
   5   0   2        0.43       24.96     26.13 o
   6   0   2      127.32      148.49     13.84 o
   7   0   2       10.21       13.08     33.79 o
   8   0   2       37.72       60.28     44.40 o
   9   0   2        5.36      -42.67     42.67 o
  10   0   2       15.44      -48.68     51.75 o
  11   0   2       79.55       75.72     55.45 o
 -10   1   2       88.46       53.86     22.58 o
  -9   1   2        0.95      -38.66     50.40 o
  -8   1   2       33.67       83.86     16.34 o
  -7   1   2       31.76      -23.31     41.42 o
  -6   1   2        1.07      -17.53     41.54 o
  -5   1   2       11.96        2.13     34.60 o
  -4   1   2       56.97        7.10     30.92 o
  -3   1   2       31.02       28.92     27.29 o
  -2   1   2      337.71      324.24     12.40 o
  -1   1   2    10149.41     9510.66     94.47 o
   0   1   2     1218.14     1092.93     14.21 o
   1   1   2     1605.51     1451.77     14.74 o
   2   1   2     5234.71     4422.03     41.91 o
   3   1   2     1153.96     1058.37     15.06 o
   4   1   2      215.37      214.59     11.27 o
   5   1   2      302.09      335.74     13.07 o
   6   1   2        0.21       38.03     28.92 o
   7   1   2       21.96        2.10     34.58 o
   8   1   2       36.81       50.26     16.20 o
   9   1   2       64.89       81.77     17.96 o
  10   1   2       33.53        5.59     19.81 o
  11   1   2       10.69      -21.62     60.06 o
  12   1   2        1.15      -25.50     62.68 o
  -9   2   2       61.24       44.57     21.05 o
  -8   2   2        2.63      -10.61     43.74 o
  -7   2   2      130.29      149.01     17.17 o
  -6   2   2        8.18      -15.94     36.81 o
  -5   2   2      205.52      212.56     16.00 o
  -4   2   2      227.03      265.17     14.90 o
  -3   2   2        7.83       34.98     26.02 o
  -2   2   2        3.63      -25.95     25.95 o
  -1   2   2     3022.21     2907.69     29.96 o
   0   2   2    61099.95    56822.75    218.96 o
   1   2   2       18.79       15.39      9.22 o
   2   2   2       30.35       39.35     23.41 o
   3   2   2        6.31       23.39      9.51 o
   4   2   2        1.85      -24.85     24.85 o
   5   2   2      691.26      725.35     16.05 o
   6   2   2     1005.34     1129.19     20.36 o
   7   2   2      464.14      489.55     17.58 o
   8   2   2      122.73      112.16     17.03 o
   9   2   2      469.08      495.70     22.88 o
  10   2   2       16.27        7.12     49.54 o
  11   2   2       12.67      -33.86     60.16 o
  12   2   2        7.27       44.95     58.03 o
  -9   3   2       46.71       68.61     47.75 o
  -8   3   2        6.53       48.83     43.32 o
  -7   3   2        1.17      -36.10     42.67 o
  -6   3   2       32.63       25.70     40.48 o
  -5   3   2      192.02      211.03     17.09 o
  -4   3   2        0.13      -10.56     35.53 o
  -3   3   2      115.10       86.68     13.16 o
  -2   3   2       65.11       72.17     11.56 o
  -1   3   2      451.43      462.81     13.94 o
   0   3   2      547.21      498.99     13.72 o
   1   3   2     2260.38     1996.40     19.98 o
   2   3   2     3648.42     3387.71     33.21 o
   3   3   2     1995.86     1664.40     18.85 o
   4   3   2      818.10      701.65     15.09 o
   5   3   2        9.21      -17.29     26.65 o
   6   3   2       88.89       81.33     11.70 o
   7   3   2       27.73       45.53     33.50 o
   8   3   2      120.81      112.33     16.89 o
   9   3   2      112.42      108.30     18.71 o
  10   3   2      193.70      205.62     21.32 o
  11   3   2       40.81       -8.38     50.96 o
  12   3   2       20.35       24.65     65.98 o
  -9   4   2        0.21        0.00     44.20 o
  -8   4   2       11.89        3.64     43.84 o
  -7   4   2        2.13      -15.99     44.45 o
  -6   4   2        0.16        8.42     34.70 o
  -5   4   2      272.35      253.72     17.89 o
  -4   4   2        7.99       -8.52     35.51 o
  -3   4   2        0.55      -16.57     28.34 o
  -2   4   2      171.51      186.17     12.08 o
  -1   4   2      475.17      445.41     14.03 o
   0   4   2      509.06      470.31     13.31 o
   1   4   2      537.14      473.77     12.85 o
   2   4   2       52.92       48.88     10.68 o
   3   4   2       17.43       14.33     24.99 o
   4   4   2      116.46      109.74     10.89 o
   5   4   2     1709.49     1603.19     22.09 o
   6   4   2      238.25      280.83     14.77 o
   7   4   2        7.66      -21.46     36.91 o
   8   4   2       29.88      -10.13     40.36 o
   9   4   2       57.89       84.79     18.15 o
  10   4   2       87.09       78.03     49.66 o
  11   4   2       96.03      113.48     21.67 o
  12   4   2        6.95      -39.31     60.98 o
  -8   5   2       15.15       35.36     44.62 o
  -7   5   2        2.45      -34.73     46.85 o
  -6   5   2       54.64       91.60     15.71 o
  -5   5   2        1.53       27.10     41.80 o
  -4   5   2       40.43       17.63     15.11 o
  -3   5   2      174.38      179.03     14.99 o
  -2   5   2      842.93      782.37     19.02 o
  -1   5   2      155.03      165.41     12.59 o
   0   5   2      383.03      347.11     13.60 o
   1   5   2        6.35        9.39     25.69 o
   2   5   2      550.25      537.69     14.10 o
   3   5   2      797.47      718.82     15.08 o
   4   5   2      515.91      467.08     13.55 o
   5   5   2     1818.86     1635.27     22.07 o
   6   5   2       82.72      110.00     12.51 o
   7   5   2        1.00       -2.05     31.23 o
   8   5   2       82.05       31.03     42.24 o
   9   5   2      801.43      843.80     25.06 o
  10   5   2        8.86        0.00     41.69 o
  11   5   2        2.29      -54.39     54.39 o
  12   5   2        2.04       58.06     54.87 o
  -7   6   2       26.67       -3.79     51.52 o
  -6   6   2       93.54       26.99     46.26 o
  -5   6   2       24.96       15.04     38.86 o
  -4   6   2       26.86       67.02     38.38 o
  -3   6   2       19.71       33.48     37.22 o
  -2   6   2        9.64        2.14     31.93 o
  -1   6   2      304.55      296.78     15.67 o
   0   6   2     5811.62     5154.16     49.92 o
   1   6   2       63.26       48.30     27.32 o
   2   6   2       79.06       70.83     10.60 o
   3   6   2      612.23      554.46     15.56 o
   4   6   2       28.68       43.73     26.13 o
   5   6   2       17.37       -1.69     28.64 o
   6   6   2       24.33       28.43     33.96 o
   7   6   2      314.09      334.74     16.81 o
   8   6   2       89.40      113.71     16.08 o
   9   6   2      398.20      342.84     20.83 o
  10   6   2        0.05      -47.26     50.74 o
  11   6   2        9.08       31.34     18.30 o
  12   6   2        0.20       58.75     54.42 o
  -7   7   2        1.55       49.76     49.76 o
  -6   7   2        0.21       13.63     18.87 o
  -5   7   2      159.96       53.45     49.55 o
  -4   7   2        1.35        0.00     42.33 o
  -3   7   2       19.63       10.85     40.25 o
  -2   7   2       72.71       54.00     15.64 o
  -1   7   2      115.25       98.15     15.12 o
   0   7   2       17.34       26.57     34.01 o
   1   7   2        2.88       36.07     29.83 o
   2   7   2        0.01       27.05     26.68 o
   3   7   2       10.20      -15.89     29.16 o
   4   7   2       46.78        1.79     33.77 o
   5   7   2       95.77       88.67     13.05 o
   6   7   2        2.63      -33.01     33.26 o
   7   7   2        4.13       43.95     34.08 o
   8   7   2      179.05      172.86     17.70 o
   9   7   2        0.38        0.00     40.66 o
  10   7   2      160.75      194.54     20.49 o
  11   7   2       34.28       76.40     50.38 o
  12   7   2        3.63        0.00     62.69 o
  -6   8   2        1.80      -20.49     47.28 o
  -5   8   2        4.73       44.52     43.58 o
  -4   8   2       59.17       68.90     17.69 o
  -3   8   2        7.28       33.71     38.88 o
  -2   8   2       34.14       -8.39     40.24 o
  -1   8   2      163.41      164.46     16.91 o
   0   8   2       14.19        0.00     38.87 o
   1   8   2      296.77      260.55     17.37 o
   2   8   2       65.27       44.05     35.42 o
   3   8   2      229.29      255.19     15.89 o
   4   8   2       18.55      -37.62     37.62 o
   5   8   2        2.80       29.72     31.77 o
   6   8   2        1.33       38.55     33.25 o
   7   8   2       31.12       32.38     42.77 o
   8   8   2       51.82       -5.59     44.15 o
   9   8   2       74.81       34.89     47.16 o
  10   8   2       28.87       14.49     45.84 o
  11   8   2        3.95        4.14     54.71 o
  12   8   2       12.08       23.44     58.34 o
  -5   9   2       14.05       61.72     51.88 o
  -4   9   2        4.32      -15.04     43.51 o
  -3   9   2        7.52       16.43     17.23 o
  -2   9   2       81.99       62.84     16.47 o
  -1   9   2       18.56       58.88     15.09 o
   0   9   2       59.04       -2.71     42.96 o
   1   9   2        1.33       -5.08     37.16 o
   2   9   2       91.29      106.26     15.65 o
   3   9   2       26.88       42.17     35.85 o
   4   9   2       48.04       62.96     35.90 o
   5   9   2      104.37       54.86     42.06 o
   6   9   2       15.75       10.03     39.65 o
   7   9   2       32.85       16.23     41.37 o
   8   9   2       19.22      -32.81     42.07 o
   9   9   2        4.13      -48.52     48.52 o
  10   9   2        5.27      -45.29     52.30 o
  11   9   2        0.21       51.22     50.15 o
  -4  10   2        6.19       16.73     47.70 o
  -3  10   2       15.96       38.56     46.92 o
  -2  10   2        2.45      -46.34     46.89 o
  -1  10   2        2.03       23.15     36.37 o
   0  10   2      216.91      183.08     18.64 o
   1  10   2        0.24      -17.38     42.58 o
   2  10   2      132.18      110.68     16.99 o
   3  10   2        9.27       37.35     37.17 o
   4  10   2       77.84       42.23     45.10 o
   5  10   2       42.30       66.86     41.52 o
   6  10   2       42.59       44.45     15.32 o
   7  10   2       79.94       67.96     40.20 o
   8  10   2       33.10       41.73     38.66 o
   9  10   2       51.40       56.18     18.37 o
  10  10   2       26.18      -39.56     53.37 o
  11  10   2        4.77       13.27     49.08 o
  -3  11   2       10.47      -21.10     21.10 o
  -2  11   2        3.52       63.92     50.53 o
  -1  11   2        9.19       67.00     42.76 o
   0  11   2       14.03       48.77     43.78 o
   1  11   2       59.82        9.85     45.83 o
   2  11   2        0.73       40.61     37.61 o
   3  11   2       23.73       36.22     39.12 o
   4  11   2       16.48       68.34     38.40 o
   5  11   2       22.83        0.00     39.44 o
   6  11   2       18.73       64.61     40.93 o
   7  11   2       84.83      121.50     17.95 o
   8  11   2        2.92      -34.73     42.81 o
   9  11   2        0.02       60.61     43.19 o
  10  11   2       19.87       16.70     48.71 o
  -1  12   2        8.94      -37.52     49.50 o
   0  12   2        0.92       11.74     42.33 o
   1  12   2        8.56      -18.48     48.88 o
   2  12   2       30.63       49.86     18.01 o
   3  12   2       18.27       10.19     41.17 o
   4  12   2       13.33       39.96     42.39 o
   5  12   2        2.37        0.00     43.94 o
   6  12   2       19.87       23.81     47.26 o
   7  12   2       26.92       78.02     46.52 o
   8  12   2        1.26       41.44     18.33 o
   9  12   2        6.47      -36.60     46.18 o
   1  13   2        0.27       62.09     53.18 o
   2  13   2       18.48      -23.67     52.04 o
   3  13   2       11.50       22.81     49.27 o
   4  13   2        1.47       59.47     45.22 o
   5  13   2       13.34       14.80     49.35 o
   6  13   2        1.80        2.50     19.54 o
   7  13   2      121.83       77.66     53.24 o
   8  13   2        0.22       32.72     46.27 o
  -6 -12   3        0.90       17.92     49.88 o
  -5 -12   3        0.90       26.17     46.57 o
  -4 -12   3        3.02       51.43     45.76 o
  -3 -12   3       41.36       79.41     22.29 o
  -2 -12   3      178.39      163.38     23.75 o
  -1 -12   3        0.91       -4.31     49.29 o
   0 -12   3        2.08        0.00     51.53 o
   1 -12   3       12.11       13.51     54.60 o
  -7 -11   3        3.66       60.94     49.24 o
  -6 -11   3       43.67       83.15     49.19 o
  -5 -11   3        0.01      -48.08     51.00 o
  -4 -11   3        3.73      -19.52     48.92 o
  -3 -11   3        4.05       19.24     50.60 o
  -2 -11   3      109.13       72.87     52.45 o
  -1 -11   3      219.17      225.42     23.36 o
   0 -11   3       40.57      -50.86     50.86 o
   1 -11   3        5.83      -16.17     48.87 o
   2 -11   3       12.16      -41.94     55.64 o
   3 -11   3       10.70      -21.95     51.76 o
  -8 -10   3        1.74       17.44     50.86 o
  -7 -10   3        0.60      -16.38     48.44 o
  -6 -10   3        4.38        3.86     41.45 o
  -5 -10   3       21.83       58.92     42.95 o
  -4 -10   3        6.54      -10.65     48.03 o
  -3 -10   3       25.76       58.98     45.63 o
  -2 -10   3       16.30      -45.61     45.61 o
  -1 -10   3       29.21       44.88     47.21 o
   0 -10   3       73.50        3.51     51.01 o
   1 -10   3      222.46      218.99     21.07 o
   2 -10   3       42.27       41.33     45.87 o
   3 -10   3       12.77       71.08     19.67 o
   4 -10   3       17.75       29.36     54.53 o
   5 -10   3        1.60      -18.03     56.65 o
  -9  -9   3       10.77       31.42     51.76 o
  -8  -9   3       50.09       -8.33     49.59 o
  -7  -9   3        0.64       46.36     43.37 o
  -6  -9   3       15.85       -7.21     45.58 o
  -5  -9   3        2.05       50.85     41.93 o
  -4  -9   3       28.20       28.81     16.84 o
  -3  -9   3       68.53       50.92     17.99 o
  -2  -9   3      236.52      240.81     21.01 o
  -1  -9   3      233.69      214.24     19.77 o
   0  -9   3       69.28      -15.58     52.40 o
   1  -9   3       48.12       32.09     45.60 o
   2  -9   3       34.52       16.74     44.04 o
   3  -9   3        5.03      -24.74     48.09 o
   4  -9   3        2.77        7.55     44.67 o
   5  -9   3        0.00      -28.55     50.77 o
   6  -9   3       10.71       26.77     51.26 o
  -9  -8   3        2.04       43.36     45.90 o
  -8  -8   3       50.37       47.80     52.55 o
  -7  -8   3       35.29      -46.15     46.15 o
  -6  -8   3       16.43       10.12     42.53 o
  -5  -8   3        1.56      -43.59     43.59 o
  -4  -8   3        3.21       52.91     46.11 o
  -3  -8   3       27.42       14.03     46.03 o
  -2  -8   3      444.39      487.18     21.11 o
  -1  -8   3      393.12      358.97     20.64 o
   0  -8   3      171.24      187.89     18.30 o
   1  -8   3        0.80       16.99     42.73 o
   2  -8   3      191.08      219.92     19.10 o
   3  -8   3        2.09       -6.30     43.41 o
   4  -8   3       59.95       66.63     17.63 o
   5  -8   3        0.02      -49.07     49.07 o
   6  -8   3       37.71       28.33     52.61 o
   7  -8   3       41.82        0.00     56.34 o
 -10  -7   3        4.19      -32.17     59.39 o
  -9  -7   3        0.06      -41.97     53.76 o
  -8  -7   3        0.46       45.91     43.95 o
  -7  -7   3      165.81      137.65     19.50 o
  -6  -7   3        6.01      -41.47     41.47 o
  -5  -7   3      144.36       69.66     50.27 o
  -4  -7   3        0.01      -40.26     40.26 o
  -3  -7   3       28.99       37.83     36.29 o
  -2  -7   3      111.83      115.47     16.05 o
  -1  -7   3       96.75       69.04     42.39 o
   0  -7   3        0.65      -14.40     37.19 o
   1  -7   3       65.55       78.89     15.69 o
   2  -7   3       16.35       28.70     38.78 o
   3  -7   3      153.98      124.90     17.29 o
   4  -7   3       72.83       51.34     45.50 o
   5  -7   3        0.64      -33.06     44.60 o
   6  -7   3        4.37      -50.33     50.33 o
   7  -7   3        0.68      -36.93     53.66 o
   8  -7   3       13.50       -9.32     58.91 o
 -10  -6   3        0.86        0.00     49.22 o
  -9  -6   3        5.02      -50.56     50.56 o
  -8  -6   3       60.12       69.72     19.41 o
  -7  -6   3      114.18       73.12     44.35 o
  -6  -6   3      307.97      322.69     19.84 o
  -5  -6   3       48.31       73.04     41.12 o
  -4  -6   3       16.21      -42.05     42.05 o
  -3  -6   3       54.23       63.60     36.76 o
  -2  -6   3      120.65      167.83     14.83 o
  -1  -6   3      144.24      173.73     14.90 o
   0  -6   3        3.82       -8.33     30.31 o
   1  -6   3      541.98      565.90     19.54 o
   2  -6   3       17.32        2.80     14.84 o
   3  -6   3      143.37      136.02     16.53 o
   4  -6   3        0.14        0.00     41.05 o
   5  -6   3        0.09       23.69     37.23 o
   6  -6   3        9.00       69.35     38.37 o
   7  -6   3       52.46       45.28     19.10 o
   8  -6   3      107.49       67.33     23.28 o
   9  -6   3      203.34      170.05     26.31 o
 -10  -5   3        1.07       48.47     44.28 o
  -9  -5   3       16.03       55.54     45.92 o
  -8  -5   3       45.05        0.00     45.34 o
  -7  -5   3      205.51      202.62     20.00 o
  -6  -5   3       54.53       65.70     16.76 o
  -5  -5   3      199.21      226.06     17.70 o
  -4  -5   3       86.83       40.86     41.61 o
  -3  -5   3      179.19      190.80     14.28 o
  -2  -5   3        2.57      -20.87     32.93 o
  -1  -5   3        4.67        3.62     28.13 o
   0  -5   3      313.09      339.13     14.73 o
   1  -5   3      632.63      801.58     18.48 o
   2  -5   3      103.41       64.91     38.39 o
   3  -5   3      650.04      623.98     19.57 o
   4  -5   3       92.16       75.92     42.44 o
   5  -5   3       18.53      -47.67     47.67 o
   6  -5   3      136.71      126.71     18.11 o
   7  -5   3        1.14        0.00     40.54 o
   8  -5   3       24.29       77.63     42.87 o
   9  -5   3      100.91      105.03     25.15 o
 -10  -4   3        0.91       17.38     51.79 o
  -9  -4   3        1.79        4.19     18.00 o
  -8  -4   3      149.19       65.83     49.62 o
  -7  -4   3      118.35      112.28     18.33 o
  -6  -4   3       64.88       -2.73     45.19 o
  -5  -4   3        0.15      -37.59     37.59 o
  -4  -4   3       57.58       29.58     35.60 o
  -3  -4   3       83.11       85.99     12.74 o
  -2  -4   3     1721.66     1855.53     24.77 o
  -1  -4   3      633.89      735.39     17.30 o
   0  -4   3       40.67       16.78     26.65 o
   1  -4   3      204.34      251.63     13.26 o
   2  -4   3      995.39     1147.92     20.47 o
   3  -4   3     1148.40     1228.72     22.21 o
   4  -4   3      287.96      345.41     16.61 o
   5  -4   3      122.91      140.16     16.03 o
   6  -4   3       71.59       37.43     41.07 o
   7  -4   3       27.20      -24.51     48.45 o
   8  -4   3       13.80      -49.27     49.27 o
   9  -4   3      208.56      115.85     63.84 o
  10  -4   3        1.02      -38.81     59.02 o
 -10  -3   3        0.51       -4.32     50.52 o
  -9  -3   3       69.11       61.42     47.64 o
  -8  -3   3       10.55       37.43     40.69 o
  -7  -3   3      184.81      156.25     18.86 o
  -6  -3   3      500.24      510.05     22.10 o
  -5  -3   3       95.83      101.28     15.02 o
  -4  -3   3       57.48       54.01     13.44 o
  -3  -3   3       96.39      133.83     12.07 o
  -2  -3   3      235.64      265.97     13.43 o
  -1  -3   3     3065.30     3553.62     36.93 o
   0  -3   3      665.30      725.58     15.65 o
   1  -3   3     1886.17     2329.21     23.86 o
   2  -3   3       95.38      140.31     11.52 o
   3  -3   3        0.10      -17.68     28.70 o
   4  -3   3      146.62      212.79     13.63 o
   5  -3   3       57.16      101.10     14.08 o
   6  -3   3        0.02       38.47     34.18 o
   7  -3   3       87.23      102.88     17.28 o
   8  -3   3       93.91      101.60     18.98 o
   9  -3   3      355.84      463.87     24.07 o
  10  -3   3        5.61       36.02     49.73 o
 -10  -2   3        2.43       -8.47     52.55 o
  -9  -2   3        9.58       -3.75     45.76 o
  -8  -2   3        9.39       16.55     37.00 o
  -7  -2   3      602.61      572.54     22.88 o
  -6  -2   3      224.79      231.33     17.98 o
  -5  -2   3        9.75       13.19     36.92 o
  -4  -2   3      322.77      376.65     15.60 o
  -3  -2   3      109.94      105.47     11.50 o
  -2  -2   3       80.61       73.14     10.89 o
  -1  -2   3        0.90      -16.46     25.70 o
   0  -2   3        6.24      -15.14     24.37 o
   1  -2   3      303.84      346.56     12.14 o
   2  -2   3      288.76      381.23     12.88 o
   3  -2   3      388.44      413.69     13.91 o
   4  -2   3      237.35      295.40     13.25 o
   5  -2   3      195.59      250.62     14.32 o
   6  -2   3       17.08       25.17     13.61 o
   7  -2   3       70.10       72.31     42.68 o
   8  -2   3      154.91      206.36     18.31 o
   9  -2   3       91.72      143.96     19.88 o
  10  -2   3       39.57      -33.70     57.13 o
  11  -2   3        6.83      -14.90     60.22 o
 -10  -1   3        0.08      -54.91     54.91 o
  -9  -1   3       14.96       11.37     46.86 o
  -8  -1   3       57.26       53.38     47.42 o
  -7  -1   3       13.69       29.25     42.78 o
  -6  -1   3       46.23      -15.27     40.90 o
  -5  -1   3       14.94        2.19     33.20 o
  -4  -1   3      656.12      755.95     18.50 o
  -3  -1   3       67.11       32.91     26.46 o
  -2  -1   3     1021.13      990.70     17.16 o
  -1  -1   3      897.93      828.07     15.33 o
   0  -1   3     1373.07     1511.89     17.74 o
   1  -1   3     3517.26     4218.85     42.27 o
   2  -1   3      837.22      867.99     15.02 o
   3  -1   3       11.43       29.30     22.99 o
   4  -1   3      423.89      470.59     13.97 o
   5  -1   3       88.77      118.40     12.08 o
   6  -1   3      489.46      605.91     17.92 o
   7  -1   3       86.26       89.95     15.73 o
   8  -1   3        3.63      -27.53     43.89 o
   9  -1   3       23.05      -13.12     44.96 o
  10  -1   3       25.34      -19.48     50.66 o
  11  -1   3       25.73       78.24     52.67 o
 -10   0   3        9.41        0.00     52.67 o
  -9   0   3       44.50       31.00     45.85 o
  -8   0   3        0.12      -42.21     42.21 o
  -7   0   3       25.21       11.96     39.88 o
  -6   0   3       44.93       65.01     40.37 o
  -5   0   3       25.94       48.92     14.07 o
  -4   0   3       11.35        1.91     31.69 o
  -3   0   3      206.32      192.51     12.85 o
  -2   0   3     1232.41     1284.71     19.06 o
  -1   0   3      394.99      382.79     12.69 o
   0   0   3      124.52      125.54     10.17 o
   1   0   3       46.63       60.26      9.61 o
   2   0   3      361.01      373.04     11.83 o
   3   0   3      118.48       99.57     10.30 o
   4   0   3       29.96       31.33      9.93 o
   5   0   3      797.94      947.64     17.90 o
   6   0   3     1340.52     1506.75     23.70 o
   7   0   3       63.98       76.26     14.27 o
   8   0   3       30.98       49.79     40.68 o
   9   0   3        5.73        0.00     45.41 o
  10   0   3       51.08       29.84     48.64 o
  11   0   3       40.20      -17.64     55.45 o
  12   0   3        1.34       30.88     57.77 o
  -9   1   3       30.46       53.44     20.39 o
  -8   1   3        0.73      -17.67     46.73 o
  -7   1   3      158.67      170.25     18.56 o
  -6   1   3       10.80      -24.32     41.60 o
  -5   1   3        5.04      -35.85     35.85 o
  -4   1   3      108.62      112.63     13.16 o
  -3   1   3       21.71       31.34     11.25 o
  -2   1   3      283.23      245.63     12.13 o
  -1   1   3        1.13       -4.50     25.19 o
   0   1   3       21.96       31.71     24.99 o
   1   1   3       53.45      111.68     10.10 o
   2   1   3     3358.44     3550.21     34.44 o
   3   1   3      440.97      439.59     12.37 o
   4   1   3       53.29        8.16     25.26 o
   5   1   3     1123.30     1242.82     18.98 o
   6   1   3      304.38      358.51     14.51 o
   7   1   3       61.39       62.93     14.07 o
   8   1   3        9.43      -45.35     45.35 o
   9   1   3       28.48       21.24     44.08 o
  10   1   3      151.70      140.72     19.94 o
  11   1   3       12.28       68.36     51.97 o
  12   1   3       29.22       99.63     60.19 o
  -9   2   3       10.34       33.49     42.69 o
  -8   2   3        4.60       25.89     48.93 o
  -7   2   3        6.72      -26.05     41.19 o
  -6   2   3      138.60      133.78     17.91 o
  -5   2   3      176.40      186.53     17.11 o
  -4   2   3      364.03      374.88     16.99 o
  -3   2   3        8.70       12.59     30.59 o
  -2   2   3      285.63      288.53     13.08 o
  -1   2   3       14.02      -14.96     24.23 o
   0   2   3        0.32      -25.86     25.86 o
   1   2   3      513.91      529.31     13.02 o
   2   2   3     1491.63     1346.78     16.63 o
   3   2   3       12.45        5.01     24.04 o
   4   2   3        0.02       36.48     22.35 o
   5   2   3     1713.02     1539.76     20.90 o
   6   2   3       27.49       27.49     28.75 o
   7   2   3        9.68       26.91     32.53 o
   8   2   3       39.01       -9.94     40.98 o
   9   2   3       12.23       17.83     46.04 o
  10   2   3        1.77       35.38     45.58 o
  11   2   3       53.73       66.85     51.85 o
  12   2   3       25.15       14.60     61.37 o
  -9   3   3        0.11       61.80     49.93 o
  -8   3   3        3.53      -35.20     49.32 o
  -7   3   3       19.44      -27.66     42.92 o
  -6   3   3      107.22      116.14     17.56 o
  -5   3   3       17.51       39.93     40.46 o
  -4   3   3       73.33      105.83     15.08 o
  -3   3   3        0.24        5.94     32.39 o
  -2   3   3      298.93      288.12     14.01 o
  -1   3   3      300.13      273.01     12.98 o
   0   3   3      371.76      350.68     12.85 o
   1   3   3      227.27      203.23     11.50 o
   2   3   3      524.92      534.91     13.57 o
   3   3   3      142.17      124.68     10.28 o
   4   3   3       93.96       23.71     25.79 o
   5   3   3       50.53       29.51     27.37 o
   6   3   3       58.27       52.33     29.60 o
   7   3   3        8.15       18.69     32.77 o
   8   3   3       13.32       -7.42     37.62 o
   9   3   3        0.77       20.63     43.41 o
  10   3   3       69.29       38.24     18.47 o
  11   3   3       45.62       28.87     52.66 o
  12   3   3        7.21       -4.80     63.03 o
  -8   4   3        7.05       71.91     51.64 o
  -7   4   3        1.64      -33.82     46.48 o
  -6   4   3        7.74       16.64     41.44 o
  -5   4   3       28.74       38.17     38.84 o
  -4   4   3       36.17       54.07     43.46 o
  -3   4   3        3.06      -17.95     35.91 o
  -2   4   3       10.67       11.68     30.54 o
  -1   4   3     2685.04     2662.07     28.36 o
   0   4   3      262.39      210.74     12.66 o
   1   4   3        0.41       -7.96     24.09 o
   2   4   3      308.35      316.59     12.52 o
   3   4   3      302.40      253.49     12.12 o
   4   4   3      198.81      208.73     11.88 o
   5   4   3      639.62      574.41     16.16 o
   6   4   3      684.76      694.16     18.10 o
   7   4   3      251.30      228.54     15.77 o
   8   4   3       87.14        5.06     46.94 o
   9   4   3      161.92      150.42     18.58 o
  10   4   3       82.91      106.46     20.28 o
  11   4   3        8.10       82.34     46.59 o
  12   4   3       15.92      -61.55     61.55 o
  -8   5   3        5.08       45.39     42.58 o
  -7   5   3       15.48      -16.21     46.93 o
  -6   5   3        6.86       28.93     40.92 o
  -5   5   3       52.89      -16.08     45.38 o
  -4   5   3        7.78       62.75     39.93 o
  -3   5   3        0.01       17.64     34.48 o
  -2   5   3       38.33       -6.67     35.96 o
  -1   5   3     2102.49     2187.97     28.78 o
   0   5   3    10518.92    10435.14     98.17 o
   1   5   3      186.84      184.64     12.88 o
   2   5   3       28.81        9.13     28.85 o
   3   5   3      303.94      253.45     12.88 o
   4   5   3       54.42        1.56     27.03 o
   5   5   3      921.03      838.80     18.65 o
   6   5   3       81.02       39.41     34.24 o
   7   5   3       93.01       77.29     14.68 o
   8   5   3      121.41      118.38     17.41 o
   9   5   3      926.82     1015.10     28.17 o
  10   5   3        7.73       32.67     44.01 o
  11   5   3       12.37       25.29     56.55 o
  12   5   3        3.73      -43.56     58.68 o
  -7   6   3        0.25       70.36     50.14 o
  -6   6   3       43.45       46.72     19.86 o
  -5   6   3        0.06       20.16     17.00 o
  -4   6   3       12.50       -6.35     40.87 o
  -3   6   3        2.99      -45.31     45.31 o
  -2   6   3        2.24       53.33     38.09 o
  -1   6   3       14.01      -38.77     41.49 o
   0   6   3        2.89       20.65     32.25 o
   1   6   3      118.50      110.99     13.18 o
   2   6   3        4.90      -32.01     32.01 o
   3   6   3       30.36       17.47     30.46 o
   4   6   3      134.04      127.71     12.76 o
   5   6   3       22.97      -31.10     31.10 o
   6   6   3      382.84      395.67     17.18 o
   7   6   3       99.05       67.54     43.28 o
   8   6   3       99.88       93.17     17.13 o
   9   6   3      277.83      269.01     21.28 o
  10   6   3      101.57      113.82     20.16 o
  11   6   3        3.31       38.68     53.16 o
  12   6   3        6.71      -58.85     58.85 o
  -6   7   3        4.77       77.83     51.89 o
  -5   7   3       36.65       60.71     19.30 o
  -4   7   3        0.01       52.95     41.02 o
  -3   7   3       24.81       60.61     40.72 o
  -2   7   3       14.80      -45.71     45.71 o
  -1   7   3       35.60       28.81     41.98 o
   0   7   3      205.94      173.37     16.64 o
   1   7   3       61.70       52.41     14.81 o
   2   7   3       33.24       36.89     13.39 o
   3   7   3       78.79       40.43     34.06 o
   4   7   3      117.37      117.39     14.18 o
   5   7   3      925.03      839.90     20.72 o
   6   7   3       72.60       62.73     15.29 o
   7   7   3       83.45      100.84     16.07 o
   8   7   3      294.33      289.27     21.25 o
   9   7   3        3.31       67.10     42.17 o
  10   7   3      117.83      103.14     20.43 o
  11   7   3       30.33       79.13     55.96 o
  12   7   3        0.03       -4.96     58.00 o
  -5   8   3       20.97      -54.90     54.90 o
  -4   8   3        0.01      -39.26     51.19 o
  -3   8   3        0.02       50.07     44.96 o
  -2   8   3      148.55      212.36     20.33 o
  -1   8   3       38.33       62.69     42.33 o
   0   8   3      162.16      181.23     18.29 o
   1   8   3       16.67       58.65     39.92 o
   2   8   3       82.43       60.14     42.15 o
   3   8   3      261.08      280.54     18.39 o
   4   8   3        4.59       13.86     36.23 o
   5   8   3       55.91       79.60     14.76 o
   6   8   3       90.15       72.85     16.40 o
   7   8   3       64.59      -30.29     44.82 o
   8   8   3      161.21      153.55     17.95 o
   9   8   3       93.07      133.32     19.63 o
  10   8   3       18.43      -54.82     54.82 o
  11   8   3        0.60      -49.55     53.11 o
  12   8   3       13.37       80.55     56.06 o
  -5   9   3       12.60       -9.52     56.71 o
  -4   9   3        8.76       34.88     46.96 o
  -3   9   3        3.52        0.00     48.98 o
  -2   9   3       11.41       34.47     17.41 o
  -1   9   3      194.74      228.37     20.67 o
   0   9   3      353.70      384.39     22.36 o
   1   9   3      124.49      147.99     18.21 o
   2   9   3       88.14       46.80     43.61 o
   3   9   3      108.08      110.91     17.74 o
   4   9   3       63.55       72.50     16.68 o
   5   9   3        3.69      -15.96     40.70 o
   6   9   3       15.11       -2.78     40.24 o
   7   9   3        5.36      -42.60     42.60 o
   8   9   3       71.64       80.37     19.28 o
   9   9   3       41.40      -52.54     52.54 o
  10   9   3       16.37      -20.64     57.33 o
  11   9   3        0.95      -61.58     61.58 o
  12   9   3        2.59       61.55     57.58 o
  -3  10   3       18.91       49.03     52.16 o
  -2  10   3       27.60      -24.70     47.30 o
  -1  10   3        5.38       22.86     46.65 o
   0  10   3        1.37        0.00     42.46 o
   1  10   3       51.28       62.85     43.01 o
   2  10   3        2.28      -42.42     42.42 o
   3  10   3       99.60      119.29     17.54 o
   4  10   3        0.30      -43.49     43.49 o
   5  10   3       51.39       41.67     40.81 o
   6  10   3        5.50       15.39     39.07 o
   7  10   3        0.19        0.00     41.56 o
   8  10   3       33.08       39.70     17.74 o
   9  10   3        0.35       35.01     45.19 o
  10  10   3       49.82       73.37     55.77 o
  11  10   3        0.04      -43.08     58.03 o
  -2  11   3        0.72       29.09     21.33 o
  -1  11   3       49.89       21.36     57.13 o
   0  11   3        0.03        0.00     55.17 o
   1  11   3        0.00       11.20     45.25 o
   2  11   3       31.10       -7.06     42.96 o
   3  11   3        4.82       57.62     43.80 o
   4  11   3       50.01       70.41     17.14 o
   5  11   3        3.31       49.79     41.06 o
   6  11   3        6.50       47.65     41.96 o
   7  11   3        1.43        5.50     18.33 o
   8  11   3       21.07        6.47     18.60 o
   9  11   3        1.40      -45.67     51.03 o
  10  11   3        0.68       56.13     21.62 o
  11  11   3        3.77       89.80     59.86 o
  -1  12   3        5.42        0.00     58.38 o
   0  12   3       29.32       26.75     56.75 o
   1  12   3        2.68      -12.56     51.82 o
   2  12   3       50.64       87.96     21.07 o
   3  12   3        0.39       64.68     43.54 o
   4  12   3       11.61       70.47     41.80 o
   5  12   3        1.09      -33.22     47.41 o
   6  12   3       13.39       22.53     46.00 o
   7  12   3       28.52       42.98     48.63 o
   8  12   3        3.12        4.14     49.86 o
   9  12   3        2.81       48.99     48.57 o
  10  12   3        0.01      -33.80     58.94 o
   1  13   3       44.26       23.40     54.79 o
   2  13   3        0.03       39.93     52.69 o
   3  13   3        0.39      -54.93     54.93 o
   4  13   3        0.01      -33.06     57.85 o
   5  13   3        0.25       40.92     45.56 o
   6  13   3       89.93       53.78     56.56 o
   7  13   3       12.21       34.14     50.50 o
   8  13   3       14.00      -22.43     55.13 o
  -4 -12   4       17.65        0.00     46.90 o
  -3 -12   4       36.59       35.60     47.97 o
  -2 -12   4        0.50      -50.19     50.19 o
  -1 -12   4        1.82      -23.93     49.82 o
   0 -12   4        7.13      -32.44     46.23 o
  -6 -11   4       17.48       38.90     43.32 o
  -5 -11   4        2.69       -7.50     39.70 o
  -4 -11   4        2.26        0.00     41.96 o
  -3 -11   4       35.40       43.13     45.75 o
  -2 -11   4        1.56      -48.24     48.24 o
  -1 -11   4        3.55       -3.60     43.00 o
   0 -11   4        6.45      -47.17     47.17 o
   1 -11   4        1.00       14.97     44.60 o
   2 -11   4       38.43       12.27     19.12 o
   3 -11   4        9.88      -46.17     46.17 o
  -7 -10   4        1.04      -15.34     46.34 o
  -6 -10   4        1.32        0.00     40.78 o
  -5 -10   4        0.42      -44.78     44.78 o
  -4 -10   4        4.42       50.10     37.95 o
  -3 -10   4        1.57       32.59     36.29 o
  -2 -10   4        9.17       16.11     45.92 o
  -1 -10   4       97.28       98.80     16.42 o
   0 -10   4       50.57       49.07     47.06 o
   1 -10   4        3.21       -1.03     15.98 o
   2 -10   4       92.92      118.87     17.86 o
   3 -10   4        5.02      -14.59     47.57 o
   4 -10   4       36.87       23.87     18.91 o
  -8  -9   4        9.03      -27.23     51.17 o
  -7  -9   4        1.16       -3.63     38.62 o
  -6  -9   4        4.80       57.84     37.11 o
  -5  -9   4        0.02       -3.20     38.37 o
  -4  -9   4       23.78      -21.41     43.57 o
  -3  -9   4      199.44      190.91     17.75 o
  -2  -9   4      296.93      293.31     17.96 o
  -1  -9   4       28.72        5.77     39.57 o
   0  -9   4      142.99      155.77     16.74 o
   1  -9   4       85.56       71.82     43.36 o
   2  -9   4       25.15       40.43     39.71 o
   3  -9   4        0.09        0.00     44.65 o
   4  -9   4        0.03       13.95     43.30 o
   5  -9   4        7.38      -15.07     44.57 o
   6  -9   4        9.65      -37.08     52.93 o
  -9  -8   4       44.56       39.01     19.89 o
  -8  -8   4        1.18       22.41     39.87 o
  -7  -8   4        7.93       38.00     36.72 o
  -6  -8   4       16.43      -22.41     39.07 o
  -5  -8   4        4.25      -39.57     39.57 o
  -4  -8   4        1.14      -35.50     35.50 o
  -3  -8   4       11.46       24.11     36.83 o
  -2  -8   4      427.47      366.06     19.27 o
  -1  -8   4      578.71      534.44     20.28 o
   0  -8   4      206.19      189.64     16.77 o
   1  -8   4       36.94       34.51     39.64 o
   2  -8   4       97.65       58.08     42.58 o
   3  -8   4       93.68       29.24     38.35 o
   4  -8   4       17.34       53.26     36.67 o
   5  -8   4       41.13       10.20     46.75 o
   6  -8   4        6.72      -48.18     48.18 o
   7  -8   4       64.49       74.98     54.95 o
  -9  -7   4        2.23        0.00     42.87 o
  -8  -7   4        2.41       10.79     17.68 o
  -7  -7   4        6.00      -13.19     47.34 o
  -6  -7   4        9.45       21.18     38.64 o
  -5  -7   4       49.43       46.72     15.29 o
  -4  -7   4        4.98       -7.76     31.35 o
  -3  -7   4       81.00       31.64     38.25 o
  -2  -7   4        5.94      -30.33     36.52 o
  -1  -7   4       26.41       63.97     36.98 o
   0  -7   4       10.83        4.57     38.96 o
   1  -7   4       46.04       46.83     35.97 o
   2  -7   4       82.65       56.81     15.45 o
   3  -7   4        7.28       28.59     38.64 o
   4  -7   4      143.97      127.19     16.37 o
   5  -7   4       43.31      -39.90     39.90 o
   6  -7   4        0.51       44.00     42.41 o
   7  -7   4        8.26      -41.68     52.64 o
   8  -7   4       81.53       55.82     56.81 o
  -9  -6   4        0.95       65.04     44.43 o
  -8  -6   4       59.52       71.20     46.46 o
  -7  -6   4        3.90       32.41     41.84 o
  -6  -6   4       98.63       90.16     18.04 o
  -5  -6   4        8.37       17.88     37.94 o
  -4  -6   4        0.16        5.46     39.15 o
  -3  -6   4      272.68      273.75     18.01 o
  -2  -6   4      299.69      328.56     18.41 o
  -1  -6   4      224.73      246.70     17.02 o
   0  -6   4      146.04      170.94     16.05 o
   1  -6   4      157.18      165.80     16.21 o
   2  -6   4       57.27       56.29     40.14 o
   3  -6   4       56.86       28.79     43.87 o
   4  -6   4      354.90      412.56     20.62 o
   5  -6   4      177.36      148.11     42.48 o
   6  -6   4       78.99       24.46     43.23 o
   7  -6   4      178.98      140.27     20.01 o
   8  -6   4       10.53       31.33     44.31 o
   9  -6   4      142.51       40.52     54.59 o
  -9  -5   4       14.89       42.33     45.98 o
  -8  -5   4      111.49        3.84     57.33 o
  -7  -5   4      136.09      148.96     18.66 o
  -6  -5   4       11.31      -18.78     43.37 o
  -5  -5   4       35.28       33.83     37.19 o
  -4  -5   4       60.96       66.16     38.08 o
  -3  -5   4        0.56       27.83     37.25 o
  -2  -5   4        6.24      -12.90     35.33 o
  -1  -5   4      500.72      485.77     17.79 o
   0  -5   4       10.43       22.10     32.57 o
   1  -5   4       16.22       22.42     31.11 o
   2  -5   4      558.89      657.48     19.45 o
   3  -5   4        0.13        2.30     37.05 o
   4  -5   4     1079.93     1126.25     25.72 o
   5  -5   4        1.55       28.02     40.99 o
   6  -5   4       63.59       34.53     44.72 o
   7  -5   4       36.17       35.53     46.60 o
   8  -5   4       25.40       65.03     54.23 o
   9  -5   4      217.48      189.22     26.83 o
  -9  -4   4        0.25      -37.42     49.36 o
  -8  -4   4       95.69       67.46     46.80 o
  -7  -4   4      494.28      542.91     23.63 o
  -6  -4   4       12.05      -27.13     48.14 o
  -5  -4   4       34.58       59.60     15.93 o
  -4  -4   4       50.31        0.00     41.10 o
  -3  -4   4       52.14       45.08     37.73 o
  -2  -4   4       69.05       39.01     35.22 o
  -1  -4   4       57.72      103.61     13.11 o
   0  -4   4        3.50      -30.17     30.17 o
   1  -4   4       52.21       46.82     12.29 o
   2  -4   4      547.07      612.95     17.54 o
   3  -4   4      223.28      210.79     14.73 o
   4  -4   4      122.32      134.50     15.28 o
   5  -4   4       62.69       12.52     37.74 o
   6  -4   4      463.16      437.68     22.04 o
   7  -4   4      294.27      311.21     21.01 o
   8  -4   4        6.58       14.83     50.26 o
   9  -4   4      144.42      160.45     24.58 o
  10  -4   4       28.44      -10.01     60.87 o
  -9  -3   4        3.87      -53.32     53.32 o
  -8  -3   4       50.19       59.04     48.39 o
  -7  -3   4      468.85      407.04     22.57 o
  -6  -3   4      365.68      367.64     20.69 o
  -5  -3   4       33.85       64.95     37.73 o
  -4  -3   4      242.68      270.82     16.09 o
  -3  -3   4      303.22      332.10     16.05 o
  -2  -3   4      143.21      160.12     13.32 o
  -1  -3   4      418.15      518.19     16.20 o
   0  -3   4        9.13        1.55     27.90 o
   1  -3   4     1656.62     1962.41     24.21 o
   2  -3   4     1310.71     1552.43     22.22 o
   3  -3   4      306.82      341.82     14.65 o
   4  -3   4        6.62      -33.62     33.96 o
   5  -3   4        2.03      -17.92     35.00 o
   6  -3   4        4.79      -28.04     39.57 o
   7  -3   4       89.05       73.09     47.05 o
   8  -3   4       61.27       54.18     43.63 o
   9  -3   4      854.70      765.08     28.71 o
  10  -3   4       22.70      -41.57     54.84 o
  11  -3   4        2.44       32.27     58.91 o
  -9  -2   4        0.42      -52.35     52.35 o
  -8  -2   4        1.24       18.37     42.05 o
  -7  -2   4       73.20       68.69     41.25 o
  -6  -2   4      115.42      119.88     18.16 o
  -5  -2   4        0.04       25.50     38.33 o
  -4  -2   4       58.03       66.13     14.39 o
  -3  -2   4        0.86      -31.15     31.15 o
  -2  -2   4      259.31      224.29     13.20 o
  -1  -2   4     1113.15     1260.50     20.03 o
   0  -2   4      676.95      624.64     15.43 o
   1  -2   4     1510.58     1635.67     20.93 o
   2  -2   4        6.33       29.28     26.12 o
   3  -2   4      651.79      811.48     17.30 o
   4  -2   4     2157.70     2672.74     28.86 o
   5  -2   4      385.19      387.38     16.27 o
   6  -2   4       52.01       23.03     37.70 o
   7  -2   4      310.19      308.39     19.44 o
   8  -2   4        7.71       12.45     46.81 o
   9  -2   4      615.62      709.39     27.56 o
  10  -2   4       17.58       68.73     47.83 o
  11  -2   4       69.66       65.16     57.81 o
  -9  -1   4       75.98       62.30     54.32 o
  -8  -1   4        6.26      -49.83     49.83 o
  -7  -1   4      186.79      149.84     19.06 o
  -6  -1   4        3.71        8.72     38.01 o
  -5  -1   4       19.06        7.65     36.12 o
  -4  -1   4        9.60       -8.86     34.46 o
  -3  -1   4      126.12      152.09     13.91 o
  -2  -1   4     3626.81     3763.06     37.03 o
  -1  -1   4      529.09      543.97     15.24 o
   0  -1   4       49.21       37.72     26.50 o
   1  -1   4      162.68      156.13     11.32 o
   2  -1   4     4530.81     4802.41     51.14 o
   3  -1   4     4098.77     4638.95     44.30 o
   4  -1   4      115.92      154.49     11.93 o
   5  -1   4        0.24        5.44     28.60 o
   6  -1   4       12.32       46.13     34.33 o
   7  -1   4       44.80       54.00     36.40 o
   8  -1   4        6.68      -43.74     43.74 o
   9  -1   4      106.25      119.63     19.65 o
  10  -1   4        0.12       32.33     46.78 o
  11  -1   4        1.11       -4.73     59.95 o
  -9   0   4       38.22       55.17     52.14 o
  -8   0   4       15.11      -26.47     47.08 o
  -7   0   4      359.33      332.62     21.34 o
  -6   0   4       35.69       38.52     41.81 o
  -5   0   4       23.39       70.10     41.47 o
  -4   0   4       27.24       45.75     13.87 o
  -3   0   4       84.40      105.08     13.00 o
  -2   0   4      280.85      277.64     13.90 o
  -1   0   4      187.03      251.17     12.67 o
   0   0   4       25.69       19.55     25.86 o
   1   0   4        2.94       20.17     24.08 o
   2   0   4      176.23      175.31     11.17 o
   3   0   4      830.19      933.19     16.38 o
   4   0   4      445.62      506.82     14.63 o
   5   0   4      833.47      984.56     19.47 o
   6   0   4       26.01       42.71     29.57 o
   7   0   4       12.80      -25.35     37.09 o
   8   0   4      183.33      185.78     19.17 o
   9   0   4      129.43       61.99     48.72 o
  10   0   4        4.40        7.72     52.03 o
  11   0   4       14.10      -31.58     59.32 o
  12   0   4        0.00       36.25     62.37 o
  -9   1   4        2.65      -53.61     53.61 o
  -8   1   4       29.05       54.69     48.16 o
  -7   1   4      267.66      260.74     20.20 o
  -6   1   4       63.58       58.31     43.29 o
  -5   1   4       26.60       13.46     38.92 o
  -4   1   4       93.29       96.81     15.26 o
  -3   1   4      135.02      160.32     14.15 o
  -2   1   4        2.02        3.43     27.98 o
  -1   1   4      338.12      379.92     13.73 o
   0   1   4      865.48      768.13     15.73 o
   1   1   4      837.49      761.23     15.28 o
   2   1   4      357.61      331.25     12.29 o
   3   1   4     1445.54     1528.50     19.24 o
   4   1   4      855.77      986.34     17.49 o
   5   1   4      500.17      531.87     15.57 o
   6   1   4      379.76      383.36     15.37 o
   7   1   4      208.54      179.27     15.63 o
   8   1   4       54.94       35.47     41.33 o
   9   1   4      130.70      144.63     19.14 o
  10   1   4       26.01       53.40     46.56 o
  11   1   4      145.66      155.44     22.08 o
  12   1   4        7.08      -33.34     59.29 o
  -8   2   4        0.01      -27.20     52.84 o
  -7   2   4        8.41       -3.47     41.41 o
  -6   2   4       70.73       67.53     39.55 o
  -5   2   4       64.28       10.81     41.15 o
  -4   2   4        0.90      -11.79     37.50 o
  -3   2   4       36.53       44.83     29.39 o
  -2   2   4       34.15       48.36     11.82 o
  -1   2   4      700.70      633.26     15.96 o
   0   2   4     1363.69     1417.98     17.70 o
   1   2   4     3612.13     3369.73     33.29 o
   2   2   4       63.78       27.56     25.50 o
   3   2   4      772.31      662.62     13.80 o
   4   2   4       77.97       62.19      9.77 o
   5   2   4      163.51      136.70     10.87 o
   6   2   4      897.84      873.57     18.69 o
   7   2   4      507.08      496.96     17.83 o
   8   2   4       37.52       37.44     40.32 o
   9   2   4        0.00       53.27     44.69 o
  10   2   4       22.76      -52.92     52.92 o
  11   2   4        2.10       28.46     46.90 o
  12   2   4        3.48       37.18     53.79 o
  -8   3   4       31.81       12.28     45.40 o
  -7   3   4        0.01      -21.96     48.29 o
  -6   3   4       12.55        9.78     41.87 o
  -5   3   4       17.28       28.85     43.37 o
  -4   3   4       30.43      -12.67     39.81 o
  -3   3   4      180.20      193.90     15.45 o
  -2   3   4      984.29      932.06     20.29 o
  -1   3   4     1117.63     1046.36     19.22 o
   0   3   4      178.12      183.22     12.10 o
   1   3   4      536.50      485.36     13.61 o
   2   3   4       73.82       35.36     25.66 o
   3   3   4      597.62      534.20     13.63 o
   4   3   4      397.52      381.96     12.90 o
   5   3   4      190.25      176.12     12.15 o
   6   3   4        4.02        7.19     28.06 o
   7   3   4        3.55        0.00     33.43 o
   8   3   4       44.76       62.14     40.00 o
   9   3   4        2.28      -23.48     41.08 o
  10   3   4        8.47       -6.90     46.01 o
  11   3   4       17.33       52.12     46.24 o
  12   3   4        0.05      -57.82     57.82 o
  13   3   4       28.19       15.14     63.64 o
  -8   4   4        1.05       21.73     47.41 o
  -7   4   4       19.87      -27.33     45.69 o
  -6   4   4        0.04      -45.68     45.68 o
  -5   4   4       36.76       -6.23     45.52 o
  -4   4   4       90.93       -8.26     42.95 o
  -3   4   4        2.83       19.40     36.77 o
  -2   4   4       21.06       38.24     34.90 o
  -1   4   4     1048.12      899.80     19.99 o
   0   4   4      529.55      510.73     15.86 o
   1   4   4      176.15      136.23     11.68 o
   2   4   4      112.97      127.60     10.65 o
   3   4   4      144.35      145.75     11.14 o
   4   4   4      504.41      443.58     14.26 o
   5   4   4      131.66      142.87     11.93 o
   6   4   4      269.78      253.80     14.72 o
   7   4   4      293.00      270.80     16.45 o
   8   4   4       11.63       38.07     38.07 o
   9   4   4      164.12      119.83     19.23 o
  10   4   4       19.80      -13.81     45.02 o
  11   4   4       10.39       -4.00     47.73 o
  12   4   4       19.55      -58.90     63.59 o
  13   4   4       10.63       34.85     50.54 o
  -7   5   4       34.78       71.23     50.10 o
  -6   5   4        7.66      -11.32     44.79 o
  -5   5   4      108.38      144.65     18.53 o
  -4   5   4      111.78      126.36     17.79 o
  -3   5   4       24.69       48.34     40.55 o
  -2   5   4      119.65      125.01     15.39 o
  -1   5   4      129.95      122.46     14.24 o
   0   5   4      101.74      105.88     13.18 o
   1   5   4        3.93       39.75     29.28 o
   2   5   4        9.45       14.59     27.08 o
   3   5   4      156.50      141.90     12.34 o
   4   5   4       62.15       37.11     28.46 o
   5   5   4      137.29      131.82     12.47 o
   6   5   4       23.96       42.79     30.76 o
   7   5   4       62.01       56.75     37.78 o
   8   5   4        8.08       29.01     38.68 o
   9   5   4        3.16       51.83     40.79 o
  10   5   4       53.24        3.52     46.49 o
  11   5   4       66.77      -40.25     59.41 o
  12   5   4       52.06       13.58     59.20 o
  13   5   4        2.13       24.74     56.64 o
  -6   6   4       20.78       57.28     57.00 o
  -5   6   4        0.00      -11.08     44.80 o
  -4   6   4        0.06       46.58     41.01 o
  -3   6   4       40.58       41.35     17.15 o
  -2   6   4       22.84      -41.16     41.16 o
  -1   6   4       26.50        0.00     38.69 o
   0   6   4      149.49      135.42     15.04 o
   1   6   4      117.91      125.70     14.44 o
   2   6   4       63.95       71.97     11.68 o
   3   6   4      259.88      223.26     14.00 o
   4   6   4      156.00      155.66     12.93 o
   5   6   4       16.65        8.75     11.92 o
   6   6   4      107.88      106.08     14.15 o
   7   6   4       19.82       61.26     35.73 o
   8   6   4       80.88       70.92     17.33 o
   9   6   4       39.29       58.62     17.77 o
  10   6   4       10.81       36.08     47.32 o
  11   6   4      116.19      128.39     21.58 o
  12   6   4        6.48       72.98     54.35 o
  13   6   4        2.32       14.82     52.02 o
  -6   7   4        1.99       62.37     50.40 o
  -5   7   4       24.56       80.98     48.93 o
  -4   7   4        5.79       22.04     45.88 o
  -3   7   4       46.76       73.17     47.28 o
  -2   7   4       49.08       65.77     17.27 o
  -1   7   4      248.91      236.10     18.28 o
   0   7   4      127.41      170.47     16.58 o
   1   7   4        2.60       10.59     13.86 o
   2   7   4      124.13       68.75     41.55 o
   3   7   4        4.12       16.50     34.01 o
   4   7   4        7.37      -22.50     36.19 o
   5   7   4      415.36      418.38     17.25 o
   6   7   4      265.83      250.28     17.14 o
   7   7   4       59.57       99.20     15.36 o
   8   7   4      103.86      103.96     17.89 o
   9   7   4      533.45      547.01     24.36 o
  10   7   4       37.87       18.50     45.16 o
  11   7   4        3.83      -54.20     54.20 o
  12   7   4        0.33      -50.70     56.65 o
  -5   8   4       28.33       23.70     21.79 o
  -4   8   4        0.03      -54.74     54.74 o
  -3   8   4       16.07       95.08     17.35 o
  -2   8   4       79.67       99.19     17.71 o
  -1   8   4       86.54      116.70     18.15 o
   0   8   4     2126.11     1857.41     33.10 o
   1   8   4       23.61       -5.23     43.77 o
   2   8   4        8.97      -42.10     42.10 o
   3   8   4        9.21       32.84     38.25 o
   4   8   4       29.48       62.29     36.40 o
   5   8   4       13.67       23.47     37.99 o
   6   8   4       86.39      102.89     16.13 o
   7   8   4       67.85       97.51     17.12 o
   8   8   4        5.34        0.00     16.76 o
   9   8   4      573.26      572.79     24.67 o
  10   8   4       14.47      -11.38     52.15 o
  11   8   4        0.65      -42.49     49.18 o
  12   8   4        0.73       -4.66     53.37 o
  -4   9   4        0.57       40.32     55.41 o
  -3   9   4        0.04       -8.22     50.02 o
  -2   9   4        4.48       33.96     39.75 o
  -1   9   4       22.73       24.27     50.35 o
   0   9   4        6.32       15.97     39.00 o
   1   9   4       91.53       74.10     47.70 o
   2   9   4       59.60       16.68     40.29 o
   3   9   4       24.39       22.87     15.98 o
   4   9   4       38.71       18.72     44.52 o
   5   9   4       57.61       81.26     15.56 o
   6   9   4       39.38       64.16     15.78 o
   7   9   4       21.31       35.85     40.73 o
   8   9   4      136.07       97.84     54.77 o
   9   9   4       87.73       84.04     19.57 o
  10   9   4       18.18      -20.18     51.53 o
  11   9   4        3.44       17.91     51.04 o
  12   9   4        5.70      -43.83     55.32 o
  -3  10   4       10.65        0.00     53.94 o
  -2  10   4        5.35       30.32     51.06 o
  -1  10   4       55.62       67.96     47.81 o
   0  10   4       64.59       48.10     44.55 o
   1  10   4       77.35       86.03     47.81 o
   2  10   4       58.21       84.04     48.37 o
   3  10   4      122.18      138.89     18.65 o
   4  10   4        1.14        6.00     41.79 o
   5  10   4      259.22      303.65     20.02 o
   6  10   4        9.99       12.33     38.27 o
   7  10   4        4.44       32.52     44.12 o
   8  10   4        5.65      -50.28     50.28 o
   9  10   4        0.07      -22.97     45.95 o
  10  10   4        5.95       25.27     53.60 o
  11  10   4       15.33      -18.46     61.20 o
  -2  11   4       41.02       81.77     53.78 o
  -1  11   4        1.62      -49.04     53.68 o
   0  11   4       74.86       12.42     52.21 o
   1  11   4        1.07       15.44     43.00 o
   2  11   4        0.16       61.71     50.17 o
   3  11   4       75.73       95.72     17.82 o
   4  11   4        7.30       38.18     16.50 o
   5  11   4       84.74      124.04     17.63 o
   6  11   4        1.48        0.00     44.02 o
   7  11   4        1.90       60.30     41.52 o
   8  11   4       50.39       87.21     18.52 o
   9  11   4        8.65        4.09     49.15 o
  10  11   4        0.15       48.79     48.38 o
  11  11   4        0.04       24.00     52.36 o
   0  12   4      155.56      193.05     26.76 o
   1  12   4       14.48       42.42     20.52 o
   2  12   4       54.81       40.59     54.16 o
   3  12   4        0.47      -19.32     49.32 o
   4  12   4       57.65       52.33     49.59 o
   5  12   4        8.33       59.08     44.92 o
   6  12   4       12.73       29.87     46.95 o
   7  12   4        0.29       -7.74     47.04 o
   8  12   4       24.94       61.24     48.47 o
   9  12   4       21.41      -43.69     56.96 o
  10  12   4       12.56      -23.50     57.74 o
   2  13   4        8.22      -27.13     51.95 o
   3  13   4        0.02        8.60     46.33 o
   4  13   4       21.84       53.97     53.97 o
   5  13   4        0.65      -48.29     48.29 o
   6  13   4        6.59        4.10     48.35 o
   7  13   4       29.83       -8.43     56.21 o
   8  13   4        2.76       22.05     46.88 o
  -5 -11   5       10.97       36.66     18.56 o
  -4 -11   5        0.27       50.57     47.80 o
  -3 -11   5       15.11      -15.29     45.23 o
  -2 -11   5        2.31        7.59     39.80 o
  -1 -11   5        0.32       30.45     40.99 o
   0 -11   5        7.03      -49.82     49.82 o
   1 -11   5        1.53       35.50     53.36 o
   2 -11   5      115.22       93.71     54.51 o
  -6 -10   5       15.63        1.95     19.34 o
  -5 -10   5       23.64       59.42     37.14 o
  -4 -10   5       16.45       25.06     42.21 o
  -3 -10   5       94.67       84.88     19.13 o
  -2 -10   5      295.42      283.70     19.72 o
  -1 -10   5       54.98       44.66     45.45 o
   0 -10   5        1.44       24.31     36.25 o
   1 -10   5       34.16      -42.61     46.84 o
   2 -10   5      195.71      140.75     21.28 o
   3 -10   5      119.88       61.46     52.11 o
   4 -10   5        1.93      -47.28     47.28 o
  -7  -9   5        0.53      -19.45     44.86 o
  -6  -9   5       30.28       10.98     48.70 o
  -5  -9   5        0.41        3.46     44.18 o
  -4  -9   5        0.22       13.20     38.49 o
  -3  -9   5        6.78      -43.09     43.09 o
  -2  -9   5      103.23      118.40     16.28 o
  -1  -9   5        0.06       15.47     37.76 o
   0  -9   5       23.66       28.05     40.04 o
   1  -9   5       99.38       81.78     16.66 o
   2  -9   5        6.81      -16.48     39.68 o
   3  -9   5       15.81       -6.92     48.39 o
   4  -9   5       11.66       58.78     43.78 o
   5  -9   5       16.01      -46.99     46.99 o
  -8  -8   5        5.27       59.80     43.12 o
  -7  -8   5        0.07      -40.84     49.11 o
  -6  -8   5        3.99      -43.09     43.09 o
  -5  -8   5        0.40       19.43     37.20 o
  -4  -8   5       48.30       12.21     39.34 o
  -3  -8   5       19.56       17.48     39.73 o
  -2  -8   5      192.92      169.36     17.12 o
  -1  -8   5        1.42       52.84     36.16 o
   0  -8   5       72.38       88.80     15.75 o
   1  -8   5      287.46      282.08     18.75 o
   2  -8   5      527.01      434.46     20.61 o
   3  -8   5       92.97       73.38     16.33 o
   4  -8   5        0.91      -23.14     42.71 o
   5  -8   5        3.64       25.04     47.33 o
   6  -8   5        0.27       11.77     43.52 o
   7  -8   5        3.08      -26.16     48.95 o
  -8  -7   5        7.41      -49.91     49.91 o
  -7  -7   5        0.02       39.15     43.45 o
  -6  -7   5        0.44       -9.87     37.35 o
  -5  -7   5       19.39       -6.09     41.30 o
  -4  -7   5        0.52      -39.52     39.52 o
  -3  -7   5      110.16      131.21     16.41 o
  -2  -7   5       83.37       12.80     42.92 o
  -1  -7   5       54.97       62.48     37.32 o
   0  -7   5      175.27      142.84     16.39 o
   1  -7   5      211.49      159.96     16.85 o
   2  -7   5        0.71      -42.19     42.19 o
   3  -7   5      284.99      290.09     18.33 o
   4  -7   5       44.63       31.47     15.37 o
   5  -7   5      101.81       91.30     17.22 o
   6  -7   5       19.08       35.55     38.63 o
   7  -7   5      191.28      183.21     22.17 o
   8  -7   5        6.24        4.48     53.93 o
  -8  -6   5        4.91      -14.93     44.16 o
  -7  -6   5        1.41      -27.42     38.16 o
  -6  -6   5       19.71       59.71     36.24 o
  -5  -6   5        6.20       -2.88     39.82 o
  -4  -6   5       12.35       10.62     35.40 o
  -3  -6   5      231.27      223.94     17.13 o
  -2  -6   5     1169.51     1080.17     24.08 o
  -1  -6   5       91.90       62.94     36.80 o
   0  -6   5       71.06       63.86     14.25 o
   1  -6   5       11.74       20.20     34.99 o
   2  -6   5       13.54       25.56     34.55 o
   3  -6   5        4.40       31.96     37.21 o
   4  -6   5        7.09      -13.25     35.67 o
   5  -6   5      142.84      125.02     17.52 o
   6  -6   5        0.04        3.21     40.30 o
   7  -6   5      301.10      236.36     21.83 o
   8  -6   5       40.65        0.00     51.02 o
   9  -6   5        9.92        0.00     54.77 o
  -9  -5   5       11.10       23.82     17.60 o
  -8  -5   5       23.85       72.66     43.90 o
  -7  -5   5       11.19       23.22     37.39 o
  -6  -5   5       16.45       45.32     37.37 o
  -5  -5   5        9.60      -37.87     37.87 o
  -4  -5   5        8.56       52.51     37.00 o
  -3  -5   5       24.58      -18.34     38.36 o
  -2  -5   5      109.67       91.79     36.25 o
  -1  -5   5      406.50      382.90     15.86 o
   0  -5   5       48.69       45.56     31.01 o
   1  -5   5      217.53      231.65     14.69 o
   2  -5   5      185.93      160.86     14.56 o
   3  -5   5       46.31       32.69     33.56 o
   4  -5   5       63.17       66.23     36.95 o
   5  -5   5       49.64       20.86     40.06 o
   6  -5   5      168.25      142.24     17.19 o
   7  -5   5       15.43        3.28     44.05 o
   8  -5   5      108.73        3.72     50.90 o
   9  -5   5       44.35       51.13     50.05 o
  -9  -4   5        9.09        7.82     48.19 o
  -8  -4   5        0.30       -7.12     43.30 o
  -7  -4   5        2.96       12.93     37.70 o
  -6  -4   5       26.62       17.55     14.64 o
  -5  -4   5       80.67       84.91     15.54 o
  -4  -4   5       53.72       57.11     35.46 o
  -3  -4   5        2.47       25.83     31.63 o
  -2  -4   5       26.04       21.66     30.06 o
  -1  -4   5      161.36      157.80     13.25 o
   0  -4   5       15.53      -10.65     28.82 o
   1  -4   5      241.10      217.50     13.21 o
   2  -4   5       35.19        1.82     29.54 o
   3  -4   5      616.00      596.87     18.20 o
   4  -4   5      100.32       91.41     13.98 o
   5  -4   5        5.63      -37.98     37.98 o
   6  -4   5      173.13      154.48     17.15 o
   7  -4   5      109.56       80.97     16.82 o
   8  -4   5      468.90      442.49     21.67 o
   9  -4   5       66.92       74.00     47.85 o
  10  -4   5       62.70        4.48     55.05 o
  -9  -3   5       18.01       34.88     44.02 o
  -8  -3   5       24.68       31.63     40.84 o
  -7  -3   5        2.56       -6.36     40.96 o
  -6  -3   5        0.07       48.65     36.98 o
  -5  -3   5      240.17      244.43     16.81 o
  -4  -3   5      167.57      167.55     15.19 o
  -3  -3   5       88.89      109.67     13.68 o
  -2  -3   5      237.31      251.25     13.73 o
  -1  -3   5      697.90      743.35     17.95 o
   0  -3   5       91.71       89.45     11.38 o
   1  -3   5      398.43      469.75     15.29 o
   2  -3   5        0.24      -13.71     29.87 o
   3  -3   5      134.00      134.27     12.64 o
   4  -3   5        0.00       -2.00     30.53 o
   5  -3   5        2.86       -6.73     33.22 o
   6  -3   5       41.75       53.24     40.00 o
   7  -3   5      263.81      267.13     19.37 o
   8  -3   5        0.28      -44.84     44.84 o
   9  -3   5      258.90      189.38     22.50 o
  10  -3   5       20.68       26.30     51.49 o
  11  -3   5      148.36      110.44     68.09 o
  -9  -2   5        9.94       45.43     45.05 o
  -8  -2   5       78.18       44.80     48.39 o
  -7  -2   5        0.39       53.83     38.35 o
  -6  -2   5       57.12       36.22     40.50 o
  -5  -2   5       50.11       43.11     43.11 o
  -4  -2   5       33.09       50.22     35.87 o
  -3  -2   5        0.00      -34.95     34.95 o
  -2  -2   5       33.15       52.52     11.83 o
  -1  -2   5     1357.28     1357.32     21.52 o
   0  -2   5      440.53      395.57     14.50 o
   1  -2   5     1338.45     1325.78     20.27 o
   2  -2   5      208.38      221.75     12.30 o
   3  -2   5      289.80      295.62     12.90 o
   4  -2   5     1287.65     1414.10     22.37 o
   5  -2   5      242.49      267.16     15.17 o
   6  -2   5       44.33       27.64     34.78 o
   7  -2   5      271.94      269.45     19.01 o
   8  -2   5      233.41      251.82     18.92 o
   9  -2   5      298.54      321.23     21.95 o
  10  -2   5        0.83       12.16     52.97 o
  11  -2   5       17.17       18.60     57.71 o
  -9  -1   5        8.34       45.88     43.14 o
  -8  -1   5        3.29        3.76     47.16 o
  -7  -1   5       87.40       80.74     17.95 o
  -6  -1   5      211.19      190.19     18.83 o
  -5  -1   5      194.33      202.80     18.18 o
  -4  -1   5       17.97        4.77     35.67 o
  -3  -1   5       34.92       53.86     13.26 o
  -2  -1   5      488.28      440.82     16.06 o
  -1  -1   5     1034.06      997.21     19.32 o
   0  -1   5       87.12       85.07     11.24 o
   1  -1   5     2914.92     2891.64     29.14 o
   2  -1   5     1241.84     1202.64     18.66 o
   3  -1   5     1185.15     1216.41     19.37 o
   4  -1   5       22.12       43.73     27.91 o
   5  -1   5       49.66       25.92     30.87 o
   6  -1   5       43.32        0.00     32.63 o
   7  -1   5       21.60       33.74     36.07 o
   8  -1   5       19.84       22.32     40.62 o
   9  -1   5      601.74      640.55     24.86 o
  10  -1   5       19.68        0.00     43.48 o
  11  -1   5        2.56       52.25     47.70 o
  12  -1   5        2.27       68.53     54.06 o
  -8   0   5       18.30      -38.38     50.93 o
  -7   0   5      292.91      245.27     19.72 o
  -6   0   5       67.63       24.68     44.92 o
  -5   0   5       12.41      -41.94     41.94 o
  -4   0   5       47.07      -12.10     42.41 o
  -3   0   5       27.02       44.57     33.89 o
  -2   0   5      225.71      213.71     13.78 o
  -1   0   5       18.44       47.14     26.37 o
   0   0   5      192.54      163.68     11.92 o
   1   0   5     3214.99     2766.86     27.67 o
   2   0   5      361.67      347.47     12.65 o
   3   0   5       68.37       59.46     10.37 o
   4   0   5     1612.46     1804.12     22.74 o
   5   0   5      501.24      478.23     15.29 o
   6   0   5       72.29       31.15     32.58 o
   7   0   5        0.16      -11.21     35.23 o
   8   0   5      305.73      295.20     18.72 o
   9   0   5      718.20      794.99     24.90 o
  10   0   5      347.87      326.76     22.15 o
  11   0   5        2.18       20.69     49.47 o
  12   0   5        1.66      -55.18     55.18 o
  -8   1   5        8.99       11.87     46.99 o
  -7   1   5        6.61      -44.03     44.03 o
  -6   1   5       51.60      -19.13     44.15 o
  -5   1   5       16.07       62.32     35.16 o
  -4   1   5       83.29       76.19     15.77 o
  -3   1   5       36.71      -26.30     35.22 o
  -2   1   5      171.51      141.96     13.23 o
  -1   1   5      346.06      285.47     13.74 o
   0   1   5      243.66      170.08     12.02 o
   1   1   5      288.73      317.38     12.64 o
   2   1   5        9.80       -1.30     23.98 o
   3   1   5       75.30       65.74     10.58 o
   4   1   5      884.44      897.88     16.99 o
   5   1   5      109.63      114.76     11.67 o
   6   1   5        1.37      -18.35     27.46 o
   7   1   5      181.18      189.80     14.75 o
   8   1   5       16.73      -40.27     40.27 o
   9   1   5      549.44      597.92     23.22 o
  10   1   5        0.01      -10.43     43.03 o
  11   1   5      132.19       23.97     63.43 o
  12   1   5        1.67       85.01     51.60 o
  -8   2   5        5.43       -8.24     48.05 o
  -7   2   5       55.94       29.71     50.93 o
  -6   2   5        2.42       59.95     42.40 o
  -5   2   5        0.04      -20.79     41.04 o
  -4   2   5       31.92        0.00     42.68 o
  -3   2   5       65.31       90.89     14.81 o
  -2   2   5      783.39      751.35     19.86 o
  -1   2   5      278.39      259.53     14.03 o
   0   2   5        4.56       34.29     25.80 o
   1   2   5      211.93      189.36     11.73 o
   2   2   5      472.98      489.55     14.14 o
   3   2   5      515.35      437.92     13.63 o
   4   2   5       57.53       60.91     10.13 o
   5   2   5      990.20      806.77     16.76 o
   6   2   5     1333.80     1147.83     21.15 o
   7   2   5      367.30      301.74     16.64 o
   8   2   5       65.36      -20.12     41.64 o
   9   2   5       36.69       50.03     40.04 o
  10   2   5       28.98      -44.98     44.98 o
  11   2   5       60.05       30.71     19.75 o
  12   2   5       25.99       32.71     22.07 o
  -7   3   5      117.41      104.98     21.36 o
  -6   3   5       45.46       -3.52     42.09 o
  -5   3   5       22.95       28.34     34.92 o
  -4   3   5       18.92      -19.58     38.06 o
  -3   3   5        2.31       20.51     14.53 o
  -2   3   5        1.15       17.35     31.58 o
  -1   3   5        8.49       19.04     11.99 o
   0   3   5      206.14      172.73     12.40 o
   1   3   5      320.59      305.60     12.98 o
   2   3   5      236.05      222.37     12.10 o
   3   3   5     1002.75      993.33     17.48 o
   4   3   5      460.59      396.91     12.34 o
   5   3   5      463.05      528.19     14.69 o
   6   3   5       19.36       -9.47     29.03 o
   7   3   5      138.29      130.79     13.85 o
   8   3   5       59.84       31.97     42.30 o
   9   3   5      507.03      476.87     23.06 o
  10   3   5      158.66      131.26     20.83 o
  11   3   5      103.70       81.74     55.13 o
  12   3   5        0.08       54.49     54.49 o
  13   3   5       11.77       33.92     47.72 o
  -7   4   5       21.42       74.69     55.74 o
  -6   4   5      152.47      213.21     21.28 o
  -5   4   5       39.59       47.20     17.96 o
  -4   4   5       29.22        6.38     43.01 o
  -3   4   5       15.10       16.99     39.23 o
  -2   4   5       63.26       62.63     38.40 o
  -1   4   5       12.52       -6.65     35.40 o
   0   4   5       19.68      -17.78     35.39 o
   1   4   5        9.96       25.08     28.55 o
   2   4   5        8.14        1.67     26.31 o
   3   4   5      161.75      143.05     12.65 o
   4   4   5      112.84      127.16     12.06 o
   5   4   5      771.37      765.94     18.53 o
   6   4   5        1.00        9.63     11.97 o
   7   4   5      270.74      247.69     17.51 o
   8   4   5        0.15      -36.52     36.52 o
   9   4   5        2.89       12.50     44.42 o
  10   4   5        0.31       21.51     42.11 o
  11   4   5        5.64       24.39     51.74 o
  12   4   5        1.09       31.48     45.63 o
  13   4   5        0.00      -28.66     48.24 o
  -6   5   5       26.42      -38.37     58.60 o
  -5   5   5        1.42        0.00     49.02 o
  -4   5   5       64.81       82.56     18.90 o
  -3   5   5        8.48       74.34     44.88 o
  -2   5   5       30.87        5.53     44.05 o
  -1   5   5       92.07       96.43     16.31 o
   0   5   5      326.42      376.24     17.71 o
   1   5   5      147.14      124.97     14.04 o
   2   5   5      510.15      498.01     16.77 o
   3   5   5      590.09      588.69     17.09 o
   4   5   5       31.87       43.73     28.92 o
   5   5   5      132.92      107.67     12.41 o
   6   5   5       47.03       43.83     12.60 o
   7   5   5       83.04       99.73     15.80 o
   8   5   5        0.15      -28.10     40.92 o
   9   5   5        6.62      -44.98     50.20 o
  10   5   5       63.50       28.03     20.15 o
  11   5   5       14.83       24.53     54.85 o
  12   5   5        1.18       26.90     53.81 o
  13   5   5        3.96       70.99     48.50 o
  -6   6   5        0.95        0.00     55.19 o
  -5   6   5        2.36      -25.07     53.18 o
  -4   6   5       48.84       45.37     19.00 o
  -3   6   5       12.34       47.71     39.45 o
  -2   6   5        1.15       18.40     39.73 o
  -1   6   5      291.85      321.04     20.30 o
   0   6   5       42.62       69.96     16.12 o
   1   6   5        1.71       25.16     33.54 o
   2   6   5       18.15        0.00     34.24 o
   3   6   5        0.62      -22.42     32.42 o
   4   6   5       19.82       32.26     32.63 o
   5   6   5        4.00       -4.15     33.19 o
   6   6   5        5.98      -31.05     33.79 o
   7   6   5       41.29        9.90     38.65 o
   8   6   5       86.24       54.90     17.87 o
   9   6   5        0.00       65.79     45.83 o
  10   6   5       91.02       11.17     51.23 o
  11   6   5        1.53       70.50     47.47 o
  12   6   5        2.60      -58.91     58.91 o
  13   6   5        0.97      -28.28     55.38 o
  -5   7   5        0.17      -36.39     56.45 o
  -4   7   5        5.12        4.14     49.88 o
  -3   7   5        5.54       26.31     45.27 o
  -2   7   5       50.56       47.69     43.63 o
  -1   7   5      922.02      870.73     27.53 o
   0   7   5      295.58      254.09     19.69 o
   1   7   5       33.69       56.87     36.19 o
   2   7   5        0.71       16.86     33.98 o
   3   7   5       73.34       88.48     15.15 o
   4   7   5        1.46       20.19     31.81 o
   5   7   5      662.72      687.07     20.79 o
   6   7   5       18.87       26.39     38.45 o
   7   7   5       11.86       54.86     39.18 o
   8   7   5       21.67       58.66     40.86 o
   9   7   5      277.56      265.02     21.72 o
  10   7   5        0.49      -37.89     47.62 o
  11   7   5       14.97      -57.35     57.35 o
  12   7   5        5.59       -4.53     56.46 o
  13   7   5        5.26       18.81     52.37 o
  -4   8   5       13.45      -13.64     49.16 o
  -3   8   5        3.12       24.91     51.84 o
  -2   8   5        2.97      -11.36     42.99 o
  -1   8   5       38.47       -6.91     41.14 o
   0   8   5       22.11       15.80     44.35 o
   1   8   5       48.37       20.38     42.89 o
   2   8   5       29.75       16.28     41.51 o
   3   8   5        4.03       41.17     43.97 o
   4   8   5        0.21        5.00     41.72 o
   5   8   5      122.18      143.42     16.12 o
   6   8   5        3.06       44.42     37.23 o
   7   8   5        0.07      -22.40     41.54 o
   8   8   5        0.04       15.38     41.85 o
   9   8   5       71.27       30.95     47.28 o
  10   8   5       10.05       42.38     44.09 o
  11   8   5       42.00       41.87     20.57 o
  12   8   5       12.74      -45.62     53.99 o
  -4   9   5        4.09        0.00     59.84 o
  -3   9   5        1.95      -13.74     54.38 o
  -2   9   5       17.40       32.89     22.34 o
  -1   9   5        5.46       30.79     46.51 o
   0   9   5       24.92       45.98     44.31 o
   1   9   5      159.47      147.77     19.31 o
   2   9   5       19.22       70.06     41.43 o
   3   9   5        0.32        5.77     41.98 o
   4   9   5       70.68       69.74     44.89 o
   5   9   5       28.34       61.13     42.32 o
   6   9   5       42.44       25.72     36.03 o
   7   9   5        0.82       30.24     38.96 o
   8   9   5      192.43      171.65     19.41 o
   9   9   5        0.18       39.51     47.24 o
  10   9   5       81.87       23.76     56.55 o
  11   9   5        4.23      -30.27     51.71 o
  12   9   5        5.07      -63.26     63.26 o
  -2  10   5       20.57       79.01     58.97 o
  -1  10   5        0.11       12.84     48.59 o
   0  10   5        0.01      -47.34     49.26 o
   1  10   5       14.10       32.87     44.28 o
   2  10   5       15.13       17.04     44.82 o
   3  10   5        3.39      -19.33     42.50 o
   4  10   5       13.48       10.99     16.38 o
   5  10   5       54.74       18.43     39.81 o
   6  10   5       37.66       34.42     42.55 o
   7  10   5       13.19      -32.76     47.70 o
   8  10   5      139.94      114.81     18.83 o
   9  10   5       42.07       49.33     52.72 o
  10  10   5       16.79      -53.61     55.19 o
  11  10   5        3.16      -53.33     56.56 o
  12  10   5        0.03      -53.73     53.73 o
  -1  11   5       87.23       90.10     64.85 o
   0  11   5      157.33      181.98     23.78 o
   1  11   5       34.29       48.83     50.81 o
   2  11   5       23.71      -19.00     51.13 o
   3  11   5       44.08       25.13     50.65 o
   4  11   5       18.86       65.56     42.40 o
   5  11   5        4.50       37.33     39.72 o
   6  11   5        0.29      -30.85     45.60 o
   7  11   5        3.39        7.11     42.95 o
   8  11   5       19.35       68.92     18.91 o
   9  11   5       42.33       80.72     51.69 o
  10  11   5        0.98       13.01     52.59 o
  11  11   5        2.11      -62.14     62.14 o
   0  12   5        3.29      -65.38     65.38 o
   1  12   5        7.63      -50.31     50.31 o
   2  12   5        0.10       84.48     47.78 o
   3  12   5       14.15       54.52     19.32 o
   4  12   5       16.29        3.82     52.30 o
   5  12   5        5.72      -18.71     48.65 o
   6  12   5       21.15       56.31     45.51 o
   7  12   5        3.54       -7.72     47.88 o
   8  12   5       11.78      -20.24     50.73 o
   9  12   5        3.40       38.74     46.56 o
  10  12   5       14.44       59.61     52.88 o
   2  13   5        6.65       37.44     51.69 o
   3  13   5        0.03      -17.68     45.07 o
   4  13   5        4.03       54.97     46.52 o
   5  13   5       12.22        0.00     54.37 o
   6  13   5        9.05       65.71     43.46 o
   7  13   5        1.69      -37.69     50.77 o
   8  13   5        0.04      -53.36     53.36 o
  -3 -11   6       43.71       28.38     59.08 o
  -2 -11   6        0.50       32.78     56.40 o
  -1 -11   6       21.96       47.65     21.83 o
   0 -11   6        3.14       -9.47     52.75 o
   1 -11   6        8.81       48.36     51.18 o
  -5 -10   6        0.43       13.90     48.83 o
  -4 -10   6       14.75       66.98     45.75 o
  -3 -10   6      124.58      146.97     22.91 o
  -2 -10   6        8.66       59.84     50.57 o
  -1 -10   6        6.35       17.03     46.23 o
   0 -10   6        9.26       21.45     46.79 o
   1 -10   6        1.97       -4.37     52.30 o
   2 -10   6        2.57       36.08     48.57 o
   3 -10   6        1.21       28.24     57.64 o
  -6  -9   6       10.74      -36.66     60.09 o
  -5  -9   6        7.78       13.03     48.18 o
  -4  -9   6        2.43      -41.45     55.93 o
  -3  -9   6       19.07      -11.99     50.38 o
  -2  -9   6       52.63       81.91     48.24 o
  -1  -9   6       16.56       11.58     40.66 o
   0  -9   6       25.43       54.25     51.41 o
   1  -9   6       11.61       -7.89     51.71 o
   2  -9   6       43.03       77.25     48.96 o
   3  -9   6        4.49       25.48     54.07 o
   4  -9   6       48.93       51.75     21.14 o
   5  -9   6        7.09      -58.77     58.77 o
  -7  -8   6       14.22       25.56     22.17 o
  -6  -8   6        1.43      -13.07     45.90 o
  -5  -8   6       10.78       15.68     20.44 o
  -4  -8   6       14.04       -3.86     48.10 o
  -3  -8   6        3.18      -48.20     48.20 o
  -2  -8   6        9.70      -14.26     44.80 o
  -1  -8   6      194.52      201.97     20.50 o
   0  -8   6      203.86      221.02     20.42 o
   1  -8   6        9.39      -28.37     44.85 o
   2  -8   6      851.05      842.10     29.27 o
   3  -8   6        0.13       -3.82     50.28 o
   4  -8   6      110.47      125.50     21.16 o
   5  -8   6        0.73       30.60     22.01 o
   6  -8   6       15.82      -42.98     59.07 o
  -7  -7   6        0.06       26.84     45.19 o
  -6  -7   6       17.30      -12.48     50.45 o
  -5  -7   6       49.16      -52.53     52.53 o
  -4  -7   6       79.21       50.67     49.63 o
  -3  -7   6      523.37      576.90     24.75 o
  -2  -7   6      428.26      400.58     21.98 o
  -1  -7   6       34.22       58.20     16.93 o
   0  -7   6       29.43       66.20     39.75 o
   1  -7   6       70.43       72.03     17.78 o
   2  -7   6      536.22      506.05     24.04 o
   3  -7   6       55.37       48.03     44.73 o
   4  -7   6        2.33       18.26     44.58 o
   5  -7   6        2.41       75.04     46.57 o
   6  -7   6       72.06       90.95     54.62 o
   7  -7   6       26.02      -24.04     57.90 o
  -8  -6   6       13.01      -57.79     57.79 o
  -7  -6   6        4.16      -47.58     53.16 o
  -6  -6   6        3.84      -54.20     54.20 o
  -5  -6   6       40.89      -11.06     41.90 o
  -4  -6   6        0.00      -34.14     44.52 o
  -3  -6   6        3.06      -48.71     48.71 o
  -2  -6   6      691.89      746.17     25.32 o
  -1  -6   6       33.95       67.27     16.80 o
   0  -6   6       51.76       42.70     42.70 o
   1  -6   6      138.15      158.38     18.57 o
   2  -6   6      143.88      117.34     18.24 o
   3  -6   6       84.33       64.50     48.47 o
   4  -6   6       48.66       56.50     17.29 o
   5  -6   6      146.73      155.09     19.69 o
   6  -6   6       21.69      -54.67     54.67 o
   7  -6   6      152.24      104.99     58.68 o
   8  -6   6        1.27       34.43     57.98 o
  -8  -5   6        3.09       45.63     50.81 o
  -7  -5   6       20.36       37.84     49.93 o
  -6  -5   6        1.79       30.90     43.70 o
  -5  -5   6        0.40      -46.96     46.96 o
  -4  -5   6        0.99       71.40     39.48 o
  -3  -5   6       14.07      -26.92     45.47 o
  -2  -5   6       70.33      104.76     17.49 o
  -1  -5   6        5.21      -41.77     41.77 o
   0  -5   6        2.16        5.95     15.96 o
   1  -5   6       58.84       64.88     16.13 o
   2  -5   6      392.16      332.99     19.43 o
   3  -5   6       11.43       32.98     38.67 o
   4  -5   6      498.81      495.58     22.70 o
   5  -5   6      121.38      151.66     19.18 o
   6  -5   6        1.46       21.34     41.77 o
   7  -5   6      102.99       87.52     56.54 o
   8  -5   6       21.16       26.91     54.93 o
   9  -5   6       34.04      -20.31     62.60 o
  -8  -4   6       28.36       49.33     52.49 o
  -7  -4   6        0.33      -47.97     47.97 o
  -6  -4   6        5.99      -30.07     51.81 o
  -5  -4   6       16.02      -13.70     48.43 o
  -4  -4   6        3.87      -21.80     46.30 o
  -3  -4   6      649.77      692.65     24.23 o
  -2  -4   6       29.13       39.20     39.20 o
  -1  -4   6       22.44       58.77     41.11 o
   0  -4   6      642.73      647.89     20.88 o
   1  -4   6      510.51      469.98     18.84 o
   2  -4   6        7.54       11.79     35.07 o
   3  -4   6       45.50       47.34     14.93 o
   4  -4   6      277.00      307.32     19.49 o
   5  -4   6        2.01      -31.85     42.66 o
   6  -4   6      180.76      205.91     19.53 o
   7  -4   6      833.79     1014.81     30.32 o
   8  -4   6       78.17      -16.37     58.73 o
   9  -4   6      182.04      210.30     27.14 o
  10  -4   6        1.66      -36.73     60.06 o
  -8  -3   6       50.07       71.03     49.44 o
  -7  -3   6       32.10       40.56     42.93 o
  -6  -3   6       16.80      -43.98     43.98 o
  -5  -3   6       23.99        0.00     42.58 o
  -4  -3   6        0.00       24.19     41.44 o
  -3  -3   6      256.42      290.77     19.43 o
  -2  -3   6      231.76      224.14     17.79 o
  -1  -3   6       34.95       53.87     14.32 o
   0  -3   6       49.66       41.13     34.84 o
   1  -3   6        1.41      -19.04     34.17 o
   2  -3   6      317.24      326.68     16.82 o
   3  -3   6       26.00       39.88     36.42 o
   4  -3   6       43.48       61.74     39.15 o
   5  -3   6       37.69       34.04     38.58 o
   6  -3   6      250.01      245.03     20.30 o
   7  -3   6      192.83      195.76     21.29 o
   8  -3   6       49.60       37.39     49.88 o
   9  -3   6       20.78       29.70     52.14 o
  10  -3   6       34.90      -14.42     60.60 o
  11  -3   6        5.66      -21.52     70.13 o
  -8  -2   6        0.42       13.30     50.36 o
  -7  -2   6       52.22       48.47     51.41 o
  -6  -2   6        9.25      -14.65     43.35 o
  -5  -2   6        0.97      -13.23     45.36 o
  -4  -2   6       10.20       44.60     43.39 o
  -3  -2   6       38.90       72.01     41.06 o
  -2  -2   6       55.58       19.19     41.26 o
  -1  -2   6        9.63       37.04     37.67 o
   0  -2   6       17.43       16.20     33.40 o
   1  -2   6      210.27      198.94     15.00 o
   2  -2   6      523.11      602.24     17.96 o
   3  -2   6       52.24       42.37     31.83 o
   4  -2   6      249.35      268.08     15.95 o
   5  -2   6        0.10      -16.66     39.03 o
   6  -2   6      187.69      209.15     18.51 o
   7  -2   6      393.82      402.76     21.82 o
   8  -2   6       42.71       28.98     18.58 o
   9  -2   6      150.53      153.94     22.29 o
  10  -2   6       14.76       88.37     49.98 o
  11  -2   6        0.30      -44.58     57.55 o
  -8  -1   6       14.60       -4.47     53.47 o
  -7  -1   6       45.80       -8.13     57.80 o
  -6  -1   6       97.08      112.09     19.61 o
  -5  -1   6       32.06       56.32     46.51 o
  -4  -1   6       92.64       47.52     48.61 o
  -3  -1   6       60.86       23.86     41.32 o
  -2  -1   6      186.41      151.45     16.03 o
  -1  -1   6       21.43      -21.25     36.20 o
   0  -1   6       11.29       19.44     31.46 o
   1  -1   6      552.86      573.04     17.46 o
   2  -1   6     1141.61     1179.52     21.73 o
   3  -1   6        0.14       26.21     26.48 o
   4  -1   6       24.41       55.40     31.28 o
   5  -1   6       36.17       27.53     12.56 o
   6  -1   6      134.62      145.84     14.79 o
   7  -1   6      111.22      119.65     16.09 o
   8  -1   6       40.67      -44.00     44.00 o
   9  -1   6     1013.02      996.41     28.45 o
  10  -1   6       19.81        7.72     48.52 o
  11  -1   6       16.02      -26.02     47.51 o
  12  -1   6       22.32       -9.47     56.42 o
  -8   0   6        0.06       21.47     48.01 o
  -7   0   6        0.58        0.00     43.81 o
  -6   0   6        7.14      -28.23     47.86 o
  -5   0   6       41.21      -44.43     44.43 o
  -4   0   6       91.33       92.11     17.05 o
  -3   0   6      108.28      101.07     15.89 o
  -2   0   6       15.13       29.22     35.75 o
  -1   0   6       39.89       -2.01     34.35 o
   0   0   6      455.24      423.58     15.63 o
   1   0   6     1630.91     1388.89     21.88 o
   2   0   6      119.61      111.02     12.24 o
   3   0   6      869.77      970.26     18.71 o
   4   0   6      682.36      763.76     18.21 o
   5   0   6      652.72      663.79     18.21 o
   6   0   6      100.92       76.59     14.17 o
   7   0   6       31.57       46.91     14.41 o
   8   0   6       33.13       63.42     16.35 o
   9   0   6      554.39      562.05     23.03 o
  10   0   6        1.36       14.53     43.30 o
  11   0   6      203.41      186.81     22.82 o
  12   0   6        0.01      -53.57     58.89 o
  -8   1   6       11.05       17.68     46.76 o
  -7   1   6       28.61       20.09     48.06 o
  -6   1   6        2.03       54.52     39.32 o
  -5   1   6        3.54      -42.49     48.58 o
  -4   1   6        6.11        4.95     16.29 o
  -3   1   6       15.37        5.20     41.41 o
  -2   1   6      317.62      325.76     17.71 o
  -1   1   6      581.12      555.08     18.05 o
   0   1   6       57.15       55.47     31.05 o
   1   1   6       62.76       68.93     11.04 o
   2   1   6      298.31      287.50     13.47 o
   3   1   6      391.76      435.76     14.49 o
   4   1   6     1215.11     1228.82     20.94 o
   5   1   6        0.85        3.66     28.83 o
   6   1   6        0.00        6.19     30.10 o
   7   1   6       21.98       36.72     33.10 o
   8   1   6       57.64       47.38     40.78 o
   9   1   6      277.75      256.44     19.87 o
  10   1   6        6.70       27.45     16.97 o
  11   1   6        0.65       -7.87     48.86 o
  12   1   6        9.44       38.55     43.90 o
  -7   2   6      126.71       96.14     22.06 o
  -6   2   6       39.68      -22.73     48.20 o
  -5   2   6       82.27       63.45     18.62 o
  -4   2   6        3.61       12.20     40.00 o
  -3   2   6        1.50      -46.08     46.08 o
  -2   2   6       72.11       69.31     15.52 o
  -1   2   6      581.31      566.78     19.42 o
   0   2   6        1.89      -17.31     30.71 o
   1   2   6      307.30      266.84     14.34 o
   2   2   6        5.46       33.43     27.26 o
   3   2   6       37.60       24.48     10.73 o
   4   2   6       26.77       44.72     11.11 o
   5   2   6      442.15      389.19     14.87 o
   6   2   6       10.81      -13.90     27.00 o
   7   2   6      177.30      156.68     14.59 o
   8   2   6      174.18      152.51     17.44 o
   9   2   6      482.84      561.95     23.00 o
  10   2   6       31.07       62.16     45.55 o
  11   2   6        1.07        7.73     42.67 o
  12   2   6        1.03       58.52     53.53 o
  -7   3   6      109.31       70.20     56.53 o
  -6   3   6       36.79      -50.25     50.25 o
  -5   3   6        0.01        7.19     40.69 o
  -4   3   6       38.75       -9.67     42.92 o
  -3   3   6        1.68       40.28     36.16 o
  -2   3   6        8.09      -10.23     41.24 o
  -1   3   6      102.75       97.65     14.61 o
   0   3   6       19.63       32.63     29.83 o
   1   3   6       14.14       39.78     11.55 o
   2   3   6      555.82      493.92     16.31 o
   3   3   6      311.45      401.30     14.40 o
   4   3   6       16.28        3.48     28.36 o
   5   3   6      813.07      837.72     18.45 o
   6   3   6        8.67      -14.54     30.46 o
   7   3   6       79.09       79.19     14.04 o
   8   3   6      381.58      330.34     19.74 o
   9   3   6      684.75      640.92     24.72 o
  10   3   6       68.13        6.90     45.74 o
  11   3   6      102.10       65.17     48.64 o
  12   3   6        6.71       28.87     50.67 o
  13   3   6        0.09       59.08     45.45 o
  -6   4   6       50.04       67.65     52.47 o
  -5   4   6        5.23        0.00     47.83 o
  -4   4   6        0.31       51.71     41.79 o
  -3   4   6        3.09       -6.18     41.18 o
  -2   4   6      146.89      151.25     18.22 o
  -1   4   6      174.41      199.63     16.54 o
   0   4   6      269.24      210.49     15.55 o
   1   4   6      632.25      672.49     19.05 o
   2   4   6      220.57      223.93     14.08 o
   3   4   6       22.87       41.44     11.38 o
   4   4   6       83.30       79.70     11.76 o
   5   4   6       38.46       61.20     11.74 o
   6   4   6       84.35      102.54     12.67 o
   7   4   6      417.18      365.03     18.51 o
   8   4   6        5.58      -41.67     41.67 o
   9   4   6      373.90      321.17     20.43 o
  10   4   6        3.60       41.42     43.11 o
  11   4   6       65.15        0.00     52.87 o
  12   4   6        9.77        4.09     47.12 o
  13   4   6       19.31      -45.81     54.13 o
  -6   5   6        3.57       90.32     53.43 o
  -5   5   6        5.55       36.96     51.79 o
  -4   5   6       10.16       29.71     51.73 o
  -3   5   6        0.09      -13.37     43.56 o
  -2   5   6      412.07      400.56     21.83 o
  -1   5   6       19.24       14.89     16.14 o
   0   5   6       50.85       64.15     15.41 o
   1   5   6      109.83      121.50     14.71 o
   2   5   6      186.00      177.63     14.56 o
   3   5   6       45.83       41.14     11.57 o
   4   5   6      186.51      170.09     14.36 o
   5   5   6      310.64      276.82     15.04 o
   6   5   6       35.73       33.85     35.78 o
   7   5   6       70.77       49.45     38.47 o
   8   5   6       76.75       77.69     16.97 o
   9   5   6        1.15       47.37     43.41 o
  10   5   6       18.34       24.29     17.72 o
  11   5   6       26.32       37.73     18.19 o
  12   5   6        8.51       24.44     43.49 o
  13   5   6        9.25        4.13     49.65 o
  -5   6   6        0.73        0.00     51.53 o
  -4   6   6        1.31       37.55     49.55 o
  -3   6   6       26.06       79.25     43.85 o
  -2   6   6        2.92       23.82     42.64 o
  -1   6   6       68.26       85.94     48.53 o
   0   6   6       11.07       38.94     42.73 o
   1   6   6        1.58      -35.62     42.58 o
   2   6   6       60.44       70.92     40.12 o
   3   6   6       23.50      -15.71     36.38 o
   4   6   6       82.76       87.44     14.86 o
   5   6   6       14.11       50.22     13.08 o
   6   6   6       13.85       30.16     33.70 o
   7   6   6        6.38        5.05     36.21 o
   8   6   6      143.63      182.93     17.64 o
   9   6   6        8.49       47.67     40.83 o
  10   6   6       36.05      -10.70     47.46 o
  11   6   6      145.84      142.07     20.24 o
  12   6   6        0.62      -55.39     55.39 o
  13   6   6        9.83       24.59     50.20 o
  -5   7   6       37.55       59.63     62.06 o
  -4   7   6       37.81       40.85     52.73 o
  -3   7   6        9.09       28.88     51.71 o
  -2   7   6       55.87       41.15     47.47 o
  -1   7   6        2.99      -47.50     49.64 o
   0   7   6       23.25       24.70     43.01 o
   1   7   6        0.00      -25.48     40.73 o
   2   7   6        2.06      -31.54     42.21 o
   3   7   6       50.91       22.34     40.10 o
   4   7   6       78.73       35.99     41.35 o
   5   7   6       18.71      -37.62     37.62 o
   6   7   6       27.79      -36.74     36.74 o
   7   7   6       10.91      -37.28     42.09 o
   8   7   6        4.81       -8.79     45.14 o
   9   7   6       32.57       46.23     44.56 o
  10   7   6        3.44       18.55     50.44 o
  11   7   6       18.09       -4.05     51.35 o
  12   7   6        6.11       38.20     51.46 o
  13   7   6        1.78       50.71     45.13 o
  -4   8   6        2.48       -9.90     61.38 o
  -3   8   6       20.97        0.00     60.64 o
  -2   8   6       10.01        4.12     49.60 o
  -1   8   6        0.14      -45.65     45.65 o
   0   8   6       24.84       -3.43     44.28 o
   1   8   6        8.56        9.44     44.64 o
   2   8   6       51.92       36.40     17.11 o
   3   8   6        1.81      -19.25     38.01 o
   4   8   6      124.47      190.73     17.48 o
   5   8   6       14.33       52.29     40.17 o
   6   8   6        2.66      -43.03     43.03 o
   7   8   6        0.62       11.35     35.89 o
   8   8   6       31.95       49.67     16.45 o
   9   8   6        4.28      -16.91     48.44 o
  10   8   6        2.24       -3.73     42.76 o
  11   8   6       79.10       87.98     20.08 o
  12   8   6       17.14      -46.64     52.09 o
  -3   9   6        0.23      -60.64     60.64 o
  -2   9   6        0.89      -27.20     57.70 o
  -1   9   6       93.99       70.81     20.46 o
   0   9   6       46.07      -54.65     54.65 o
   1   9   6        4.44      -24.47     47.55 o
   2   9   6        3.89      -19.46     40.51 o
   3   9   6        5.94       39.62     38.19 o
   4   9   6        4.68       52.49     35.00 o
   5   9   6        9.60       54.42     37.24 o
   6   9   6       13.97      -14.52     42.79 o
   7   9   6        7.64      -44.39     44.39 o
   8   9   6      115.80       81.45     46.65 o
   9   9   6       50.39       -7.06     47.89 o
  10   9   6       62.92       42.12     52.09 o
  11   9   6       26.17      -45.10     50.38 o
  12   9   6        1.83       76.48     45.37 o
  -2  10   6       18.12       -9.97     55.49 o
  -1  10   6       65.15       86.92     55.08 o
   0  10   6      177.01      115.56     23.56 o
   1  10   6        3.77       28.01     17.81 o
   2  10   6        8.86      -51.59     51.59 o
   3  10   6       79.91       67.46     40.76 o
   4  10   6        0.81      -28.96     45.61 o
   5  10   6      101.87      112.16     18.41 o
   6  10   6        0.22       -9.48     42.74 o
   7  10   6        0.01        9.82     41.27 o
   8  10   6        1.23       -3.47     44.84 o
   9  10   6      169.21      210.67     20.29 o
  10  10   6       24.11      -11.96     54.79 o
  11  10   6        0.08        8.42     51.87 o
  12  10   6        0.95      -57.30     57.30 o
  -1  11   6        0.67      -30.22     62.89 o
   0  11   6        0.83      -27.83     53.28 o
   1  11   6        5.86      -29.97     53.30 o
   2  11   6       15.62      -15.90     51.84 o
   3  11   6       14.83       41.00     40.65 o
   4  11   6        1.42      -17.74     46.11 o
   5  11   6       71.15       13.79     52.52 o
   6  11   6        0.34      -30.97     44.20 o
   7  11   6        1.04      -46.85     46.85 o
   8  11   6        4.22        0.00     46.31 o
   9  11   6       25.60       74.87     45.44 o
  10  11   6        0.01       33.46     48.41 o
  11  11   6        8.15      -17.48     50.58 o
   1  12   6        0.19      -28.32     58.97 o
   2  12   6        2.11       52.63     52.63 o
   3  12   6        6.85       57.56     49.68 o
   4  12   6        9.63      -15.63     47.19 o
   5  12   6       53.27      103.37     18.80 o
   6  12   6        4.78       37.50     45.62 o
   7  12   6        1.15       61.04     44.49 o
   8  12   6       15.96       51.59     49.72 o
   9  12   6        0.01      -58.40     58.40 o
  10  12   6       15.46       44.07     54.69 o
   3  13   6       22.91       13.58     55.97 o
   4  13   6        4.78       30.05     50.61 o
   5  13   6       39.76       74.57     20.58 o
   6  13   6        0.20       -4.09     47.81 o
   7  13   6        1.76       70.09     49.30 o
   8  13   6       35.51       12.76     50.48 o
  -3 -10   7       21.82       23.63     54.08 o
  -2 -10   7       26.42      -53.06     53.06 o
  -1 -10   7        3.88      -50.62     60.88 o
   0 -10   7        2.30       27.74     55.48 o
   1 -10   7        0.12       -4.71     53.81 o
   2 -10   7        0.15      -33.84     62.48 o
  -5  -9   7       24.02      -14.29     56.56 o
  -4  -9   7        0.49      -49.40     49.40 o
  -3  -9   7       36.08        0.00     51.42 o
  -2  -9   7        0.70      -38.35     51.67 o
  -1  -9   7       44.85       50.44     51.48 o
   0  -9   7        0.43       21.02     48.13 o
   1  -9   7        0.97       29.84     45.71 o
   2  -9   7       72.12       72.26     22.44 o
   3  -9   7      100.85      110.15     23.25 o
   4  -9   7        0.05       33.64     56.66 o
  -6  -8   7        4.27       28.73     55.01 o
  -5  -8   7       25.27      -40.60     52.43 o
  -4  -8   7        0.41      -58.06     58.06 o
  -3  -8   7       45.92       73.26     46.76 o
  -2  -8   7       57.91       54.97     52.09 o
  -1  -8   7       26.94      -52.00     52.00 o
   0  -8   7        0.40        0.00     46.82 o
   1  -8   7       14.09       54.06     42.65 o
   2  -8   7      396.94      319.23     24.94 o
   3  -8   7      442.61      408.17     25.90 o
   4  -8   7        9.22       51.46     21.30 o
   5  -8   7       23.65       51.21     22.41 o
   6  -8   7        2.33       20.21     58.92 o
  -6  -7   7        1.04      -58.14     58.14 o
  -5  -7   7        0.03       51.57     49.36 o
  -4  -7   7       18.28       64.45     44.86 o
  -3  -7   7       70.37       89.52     18.44 o
  -2  -7   7       16.50       -7.26     45.09 o
  -1  -7   7      106.40      113.33     19.20 o
   0  -7   7       64.07       13.92     54.36 o
   1  -7   7      372.17      393.41     22.67 o
   2  -7   7        7.04       53.65     49.94 o
   3  -7   7        5.71      -33.46     46.89 o
   4  -7   7        1.35      -35.35     52.25 o
   5  -7   7        0.10        8.43     50.93 o
   6  -7   7        0.01      -60.32     60.32 o
   7  -7   7        8.64        5.05     60.81 o
  -7  -6   7       31.53      -37.31     57.87 o
  -6  -6   7        8.79       39.03     44.44 o
  -5  -6   7        3.49      -12.08     43.55 o
  -4  -6   7       80.43      115.71     19.21 o
  -3  -6   7       27.39       32.29     17.69 o
  -2  -6   7      429.91      416.91     21.95 o
  -1  -6   7       37.75      -12.70     43.52 o
   0  -6   7       16.25      -50.57     50.57 o
   1  -6   7        0.01        0.00     44.33 o
   2  -6   7      390.86      342.84     21.75 o
   3  -6   7      135.85      165.97     18.32 o
   4  -6   7      120.12      132.22     18.89 o
   5  -6   7       78.20       45.74     51.14 o
   6  -6   7       58.49       45.79     47.64 o
   7  -6   7       11.29      -50.56     56.48 o
   8  -6   7       43.28       40.93     59.22 o
  -7  -5   7       11.49      -58.62     58.62 o
  -6  -5   7        0.22      -37.89     48.91 o
  -5  -5   7       18.98        7.77     46.94 o
  -4  -5   7        0.70       -3.58     46.30 o
  -3  -5   7       99.89       76.30     49.98 o
  -2  -5   7        1.21      -37.20     41.59 o
  -1  -5   7       19.26      -32.37     47.90 o
   0  -5   7      123.87      124.59     17.80 o
   1  -5   7       41.99       44.79     16.05 o
   2  -5   7      559.01      548.62     22.81 o
   3  -5   7      599.42      621.62     23.92 o
   4  -5   7       29.41       21.90     42.09 o
   5  -5   7       41.21       10.11     43.30 o
   6  -5   7       90.29       77.57     49.97 o
   7  -5   7      230.68      253.82     22.79 o
   8  -5   7       20.96       41.10     56.48 o
   9  -5   7        0.32       35.67     53.21 o
  -7  -4   7        6.70       22.33     53.41 o
  -6  -4   7       28.56       53.49     53.49 o
  -5  -4   7        9.89       34.00     47.63 o
  -4  -4   7       28.64       -6.93     45.40 o
  -3  -4   7      691.34      652.11     24.81 o
  -2  -4   7      957.98      860.98     25.58 o
  -1  -4   7      136.36      150.38     17.61 o
   0  -4   7       27.58       44.84     39.21 o
   1  -4   7        7.49      -40.14     40.14 o
   2  -4   7      583.35      602.89     22.08 o
   3  -4   7        3.73       15.29     15.73 o
   4  -4   7        5.49      -28.31     38.82 o
   5  -4   7      292.62      270.13     19.82 o
   6  -4   7        0.06       30.22     43.13 o
   7  -4   7      724.88      737.94     27.84 o
   8  -4   7        7.06      -12.85     19.69 o
   9  -4   7        1.27        9.33     53.98 o
  10  -4   7        0.02      -66.98     66.98 o
  -7  -3   7        0.23      -44.16     56.55 o
  -6  -3   7       22.04       48.65     48.65 o
  -5  -3   7        1.50       40.78     45.25 o
  -4  -3   7       11.54      -51.46     51.46 o
  -3  -3   7        0.35       12.31     45.03 o
  -2  -3   7       84.81       50.72     41.98 o
  -1  -3   7       98.15      103.16     16.18 o
   0  -3   7       55.49       56.73     36.16 o
   1  -3   7        0.02       16.77     38.58 o
   2  -3   7      509.01      529.17     20.32 o
   3  -3   7       31.10      -40.51     40.51 o
   4  -3   7       65.67       41.22     40.25 o
   5  -3   7        3.50       31.61     16.55 o
   6  -3   7      150.68      129.57     18.35 o
   7  -3   7      292.73      330.32     21.39 o
   8  -3   7        1.27       38.85     18.47 o
   9  -3   7       92.11       93.95     55.02 o
  10  -3   7        6.51       47.30     52.67 o
  -7  -2   7        0.46       13.22     51.19 o
  -6  -2   7       22.38      -20.16     46.51 o
  -5  -2   7        0.04       18.37     43.94 o
  -4  -2   7       21.26      -13.35     46.46 o
  -3  -2   7        0.02       21.16     43.28 o
  -2  -2   7       55.34       39.27     17.11 o
  -1  -2   7       49.38        7.54     36.16 o
   0  -2   7        4.16        9.37     37.50 o
   1  -2   7       45.28       24.71     36.84 o
   2  -2   7      500.21      443.84     18.39 o
   3  -2   7       46.51       59.12     35.37 o
   4  -2   7      377.32      337.39     18.22 o
   5  -2   7       92.41       58.47     37.79 o
   6  -2   7      196.80      222.60     19.15 o
   7  -2   7        6.39        6.29     45.15 o
   8  -2   7      336.82      397.78     23.13 o
   9  -2   7       42.39       11.76     53.04 o
  10  -2   7      149.94      180.75     24.45 o
  11  -2   7       28.37       56.59     21.78 o
  -7  -1   7        2.32        4.44     48.82 o
  -6  -1   7        1.31       16.21     47.28 o
  -5  -1   7        1.68       47.90     38.47 o
  -4  -1   7       53.83       83.40     47.76 o
  -3  -1   7       28.57       45.16     44.55 o
  -2  -1   7       33.54      -24.47     40.79 o
  -1  -1   7       21.31       -7.41     37.04 o
   0  -1   7       48.79       31.51     15.26 o
   1  -1   7      224.95      243.57     15.23 o
   2  -1   7        7.36      -16.82     32.44 o
   3  -1   7       20.80       47.01     31.70 o
   4  -1   7        0.38      -17.77     34.27 o
   5  -1   7      101.91       61.27     35.74 o
   6  -1   7       55.71       33.79     39.84 o
   7  -1   7     1020.82     1161.55     27.93 o
   8  -1   7      191.63      191.99     18.37 o
   9  -1   7      522.69      562.03     24.53 o
  10  -1   7       34.64      -50.57     50.57 o
  11  -1   7       34.96       91.39     51.68 o
  -7   0   7       22.91       49.68     56.23 o
  -6   0   7        0.02       74.17     48.40 o
  -5   0   7       14.32       22.44     43.95 o
  -4   0   7       69.25       43.93     45.46 o
  -3   0   7       34.36       -9.13     46.83 o
  -2   0   7      145.35      125.13     17.83 o
  -1   0   7       96.66      111.91     15.96 o
   0   0   7      145.21      153.42     15.37 o
   1   0   7      798.79      780.26     18.82 o
   2   0   7      227.26      240.39     15.03 o
   3   0   7      392.35      348.22     16.03 o
   4   0   7      162.37      143.51     14.53 o
   5   0   7        0.02        8.93     34.02 o
   6   0   7        8.76       19.46     34.40 o
   7   0   7      334.35      318.11     19.10 o
   8   0   7      244.38      290.54     20.09 o
   9   0   7       20.74      -16.77     45.13 o
  10   0   7       11.48       -3.72     43.59 o
  11   0   7        0.40      -16.27     51.11 o
  12   0   7        3.00      -21.40     50.45 o
  -7   1   7       12.99       83.57     48.25 o
  -6   1   7       21.63       38.13     20.69 o
  -5   1   7       14.97      -15.37     53.53 o
  -4   1   7        7.61      -27.74     48.54 o
  -3   1   7        1.07       18.70     43.87 o
  -2   1   7       60.05       30.80     48.42 o
  -1   1   7       13.80      -32.79     41.84 o
   0   1   7      122.19      120.81     14.96 o
   1   1   7       51.48       49.77     13.28 o
   2   1   7      486.88      457.83     17.12 o
   3   1   7      199.34      185.32     14.85 o
   4   1   7       55.69       -4.15     35.07 o
   5   1   7       23.10       41.80     32.41 o
   6   1   7        7.16       48.62     35.19 o
   7   1   7      217.99      217.81     17.04 o
   8   1   7       45.28       52.32     16.19 o
   9   1   7      170.08      124.69     18.89 o
  10   1   7        5.82       31.88     45.50 o
  11   1   7        0.97      -15.52     42.84 o
  12   1   7       12.41       32.64     48.27 o
  -6   2   7       12.21       -8.80     52.44 o
  -5   2   7        9.13      -31.94     45.53 o
  -4   2   7        5.19      -14.42     45.31 o
  -3   2   7        1.78       16.18     44.75 o
  -2   2   7      104.28      121.09     17.51 o
  -1   2   7        0.21      -40.95     40.95 o
   0   2   7        0.38      -14.21     38.48 o
   1   2   7     1076.54      936.74     22.56 o
   2   2   7      114.44       62.11     38.95 o
   3   2   7       75.49       50.74     35.56 o
   4   2   7      486.55      460.81     17.78 o
   5   2   7        5.12        4.38     31.92 o
   6   2   7        4.34        4.61     32.60 o
   7   2   7        1.92       39.61     32.47 o
   8   2   7      130.55      122.39     16.79 o
   9   2   7     1141.57     1063.23     27.89 o
  10   2   7      353.06      322.32     21.39 o
  11   2   7       58.76       41.86     49.17 o
  12   2   7       12.26        0.00     47.76 o
  -6   3   7        0.88      -36.90     54.96 o
  -5   3   7       11.44       12.57     52.86 o
  -4   3   7        4.27      -41.68     51.82 o
  -3   3   7       17.32      -17.03     44.27 o
  -2   3   7       51.35       48.87     45.92 o
  -1   3   7        0.89      -27.42     43.71 o
   0   3   7        1.67        6.87     15.07 o
   1   3   7      832.41      836.23     21.44 o
   2   3   7      385.34      377.57     16.90 o
   3   3   7     1103.79     1118.03     22.44 o
   4   3   7        0.23      -23.03     29.09 o
   5   3   7       62.74       75.11     13.15 o
   6   3   7       11.48       41.92     13.55 o
   7   3   7       14.27       40.52     36.53 o
   8   3   7      166.82      178.11     18.53 o
   9   3   7      494.31      499.53     23.61 o
  10   3   7        9.07       46.99     38.76 o
  11   3   7      105.74       74.12     44.98 o
  12   3   7        0.45      -20.22     49.70 o
  13   3   7        1.67       55.23     39.05 o
  -6   4   7        6.08       64.74     51.99 o
  -5   4   7        1.41       68.08     52.74 o
  -4   4   7        0.69       -4.11     50.19 o
  -3   4   7       38.87       22.23     19.37 o
  -2   4   7      114.21      123.85     19.63 o
  -1   4   7      164.97      184.47     19.42 o
   0   4   7        5.90       51.35     36.36 o
   1   4   7       75.53       63.16     15.47 o
   2   4   7       10.74      -37.66     37.66 o
   3   4   7       14.22       39.88     34.33 o
   4   4   7      410.61      438.11     18.03 o
   5   4   7       23.94       17.83     34.67 o
   6   4   7       74.50       39.04     36.82 o
   7   4   7       30.25       36.99     13.98 o
   8   4   7        9.69        0.00     46.14 o
   9   4   7        7.71      -23.36     43.89 o
  10   4   7        0.65       25.55     44.85 o
  11   4   7       33.82       15.65     42.48 o
  12   4   7       22.94       16.11     49.00 o
  13   4   7        4.19       78.12     44.19 o
  -5   5   7       17.82       53.28     55.44 o
  -4   5   7        9.75      -13.20     54.44 o
  -3   5   7        3.43       15.91     48.39 o
  -2   5   7        1.51      -10.75     44.30 o
  -1   5   7       66.56       22.59     48.84 o
   0   5   7       15.57       40.89     39.40 o
   1   5   7       23.32       58.75     41.20 o
   2   5   7       14.45        4.97     39.11 o
   3   5   7       15.64       66.14     39.94 o
   4   5   7       45.66       -6.91     35.90 o
   5   5   7      311.39      336.69     17.04 o
   6   5   7       47.81       43.58     14.81 o
   7   5   7       63.43       38.13     39.62 o
   8   5   7       31.44      -45.52     45.52 o
   9   5   7      627.33      628.30     25.52 o
  10   5   7       85.56       62.96     44.28 o
  11   5   7        3.53       -7.84     44.69 o
  12   5   7        1.80       30.03     19.02 o
  13   5   7        0.77       -7.71     43.94 o
  -5   6   7        7.27       -5.19     53.75 o
  -4   6   7        1.99       -9.47     52.76 o
  -3   6   7        6.78      -17.85     20.59 o
  -2   6   7        1.67      -23.30     52.98 o
  -1   6   7        1.08      -35.11     45.76 o
   0   6   7        0.96      -51.34     51.34 o
   1   6   7        0.02      -32.04     39.84 o
   2   6   7       61.49       77.74     17.08 o
   3   6   7       84.73       76.16     16.21 o
   4   6   7        2.22       18.16     14.57 o
   5   6   7      301.21      308.03     17.75 o
   6   6   7        2.79      -12.36     37.92 o
   7   6   7      149.27      167.90     17.42 o
   8   6   7      146.32      130.54     17.53 o
   9   6   7       62.28       59.66     41.39 o
  10   6   7       96.01       89.27     18.23 o
  11   6   7        0.25       59.84     44.24 o
  12   6   7        6.29       32.35     46.81 o
  13   6   7        6.79       38.64     37.46 o
  -4   7   7       14.69      -64.98     64.98 o
  -3   7   7        5.83       18.65     51.92 o
  -2   7   7       63.55       63.46     48.06 o
  -1   7   7       43.64       72.89     48.98 o
   0   7   7      128.72       55.81     51.03 o
   1   7   7      132.28      155.27     19.05 o
   2   7   7        2.92      -41.90     41.90 o
   3   7   7       12.87      -30.53     44.68 o
   4   7   7       26.82       13.27     43.53 o
   5   7   7       54.10       44.12     42.57 o
   6   7   7        0.68       26.20     34.37 o
   7   7   7      117.27      107.59     16.64 o
   8   7   7        2.67       -2.98     36.36 o
   9   7   7       19.73        6.59     43.00 o
  10   7   7       66.62       82.83     18.86 o
  11   7   7        2.58        3.99     49.03 o
  12   7   7        6.99       35.96     19.58 o
  13   7   7        0.09      -39.13     39.13 o
  -3   8   7        1.45      -60.43     60.43 o
  -2   8   7        3.26      -32.32     56.35 o
  -1   8   7        0.37       50.41     46.02 o
   0   8   7        0.16      -49.76     52.90 o
   1   8   7        9.39       28.05     45.71 o
   2   8   7       58.59       64.80     42.99 o
   3   8   7        7.55       18.18     43.29 o
   4   8   7       49.65       93.05     16.57 o
   5   8   7       60.40       50.36     38.77 o
   6   8   7        5.15      -16.81     37.59 o
   7   8   7       41.52       67.15     15.35 o
   8   8   7      130.58      106.41     17.77 o
   9   8   7        1.10      -44.54     44.54 o
  10   8   7       23.99       29.56     43.72 o
  11   8   7        3.44        9.92     19.13 o
  12   8   7        9.74        4.06     47.86 o
  -2   9   7        3.46       55.46     57.70 o
  -1   9   7      133.50       91.99     61.02 o
   0   9   7        7.65       38.12     19.25 o
   1   9   7        0.24       46.20     45.23 o
   2   9   7        0.16       46.20     40.99 o
   3   9   7       12.01       23.20     37.36 o
   4   9   7       30.09       62.74     39.44 o
   5   9   7       12.55      -40.78     40.78 o
   6   9   7       15.61      -12.05     39.27 o
   7   9   7        4.42       21.68     38.07 o
   8   9   7        3.03       45.93     38.82 o
   9   9   7        0.02       31.76     41.00 o
  10   9   7        6.10       15.16     39.02 o
  11   9   7       43.38       40.03     48.69 o
  12   9   7        5.32        4.07     46.86 o
  -1  10   7        8.21       40.26     62.04 o
   0  10   7        8.46       73.66     50.00 o
   1  10   7       39.10       66.15     21.16 o
   2  10   7       19.42      -51.38     51.38 o
   3  10   7        1.25        3.63     44.56 o
   4  10   7        0.00       23.95     38.56 o
   5  10   7       33.72       49.38     45.98 o
   6  10   7        1.01       19.51     40.61 o
   7  10   7       35.44       66.27     39.20 o
   8  10   7        0.05       66.02     42.69 o
   9  10   7       30.48       44.44     46.25 o
  10  10   7       13.37       63.03     43.87 o
  11  10   7        9.69       32.89     47.59 o
  12  10   7        2.06       16.50     48.12 o
   0  11   7        6.13       45.34     53.08 o
   1  11   7       30.66      -18.50     57.02 o
   2  11   7        3.32      -55.46     57.07 o
   3  11   7        2.05      -31.74     52.02 o
   4  11   7        0.73      -46.52     46.52 o
   5  11   7       13.25       60.88     40.99 o
   6  11   7        9.48      -38.86     38.86 o
   7  11   7       17.70       10.67     48.89 o
   8  11   7       13.43      -40.61     48.85 o
   9  11   7        7.96      -27.31     41.48 o
  10  11   7       25.73       53.58     46.45 o
  11  11   7        0.95       64.06     46.19 o
   2  12   7        0.06      -58.28     58.28 o
   3  12   7        0.03       17.34     44.65 o
   4  12   7        3.36      -51.58     51.58 o
   5  12   7        3.70       23.39     46.79 o
   6  12   7        0.01      -22.87     51.98 o
   7  12   7        0.19       -7.65     40.47 o
   8  12   7       61.40       27.55     50.26 o
   9  12   7       11.14       26.79     19.45 o
  10  12   7        0.24       30.28     49.89 o
   5  13   7        3.34       25.46     44.10 o
   6  13   7        0.03      -16.53     48.89 o
   7  13   7        1.01        0.00     47.33 o
  -3  -9   8       17.20      -41.64     51.31 o
  -2  -9   8        0.33       16.44     21.48 o
  -1  -9   8        6.14       26.39     49.36 o
   0  -9   8        2.78       52.46     47.88 o
   1  -9   8        8.21      -52.32     52.32 o
   2  -9   8       81.75       49.53     58.18 o
   3  -9   8       25.88       23.30     55.73 o
  -4  -8   8        6.62      -40.95     56.28 o
  -3  -8   8       19.95       47.63     50.68 o
  -2  -8   8       15.38       24.97     46.71 o
  -1  -8   8       12.64       20.25     43.06 o
   0  -8   8       31.62       24.01     49.98 o
   1  -8   8       13.11       56.22     49.51 o
   2  -8   8        0.12      -55.20     55.20 o
   3  -8   8        0.75       12.69     45.73 o
   4  -8   8        0.10      -56.10     56.10 o
   5  -8   8        0.03       23.59     52.74 o
  -5  -7   8       13.06        0.00     52.85 o
  -4  -7   8        2.00       36.00     19.02 o
  -3  -7   8        0.17       28.53     45.93 o
  -2  -7   8       35.58       27.17     44.76 o
  -1  -7   8       19.13      -18.72     52.02 o
   0  -7   8        0.01       -7.34     41.88 o
   1  -7   8       93.27       40.31     43.82 o
   2  -7   8       67.50        7.43     51.80 o
   3  -7   8       76.70       70.21     19.44 o
   4  -7   8      148.80      155.17     20.47 o
   5  -7   8        3.95       34.21     50.60 o
   6  -7   8        5.29      -55.42     55.42 o
   7  -7   8       16.30       40.34     62.16 o
  -6  -6   8        4.38      -55.17     55.17 o
  -5  -6   8       31.66       53.14     20.53 o
  -4  -6   8        0.77       16.51     53.19 o
  -3  -6   8        0.00       27.03     49.30 o
  -2  -6   8        0.14       43.71     42.78 o
  -1  -6   8       29.63       62.66     40.90 o
   0  -6   8      162.88      157.82     18.77 o
   1  -6   8        0.10       10.32     16.84 o
   2  -6   8      669.45      668.69     25.08 o
   3  -6   8        7.27       76.61     42.37 o
   4  -6   8       49.09       72.85     44.01 o
   5  -6   8       23.91       27.14     49.49 o
   6  -6   8       25.49       62.89     50.84 o
   7  -6   8       59.62       32.15     56.42 o
   8  -6   8       39.67       20.23     61.54 o
  -6  -5   8        2.77       -4.62     50.45 o
  -5  -5   8       40.84      -25.75     50.41 o
  -4  -5   8        7.76      -39.75     53.63 o
  -3  -5   8      373.08      299.57     21.62 o
  -2  -5   8       49.15       59.37     16.97 o
  -1  -5   8      118.59      111.89     17.82 o
   0  -5   8       11.25       -9.42     43.18 o
   1  -5   8       35.89        3.09     40.85 o
   2  -5   8      689.78      676.84     24.74 o
   3  -5   8      872.68      825.46     26.22 o
   4  -5   8       40.72        6.62     41.59 o
   5  -5   8       15.24       24.63     43.24 o
   6  -5   8       79.01      104.33     19.08 o
   7  -5   8        1.23        8.37     48.44 o
   8  -5   8       36.32       36.99     48.49 o
   9  -5   8        6.49      -15.28     57.86 o
  -6  -4   8        9.90       63.45     47.54 o
  -5  -4   8       14.67       50.26     45.88 o
  -4  -4   8        0.45       46.29     43.30 o
  -3  -4   8       10.43      -14.22     47.16 o
  -2  -4   8      329.02      373.38     21.45 o
  -1  -4   8       19.23       12.33     45.12 o
   0  -4   8        2.04      -23.52     44.18 o
   1  -4   8       42.57        2.86     43.90 o
   2  -4   8        0.20        5.71     37.90 o
   3  -4   8       10.71      -26.17     44.20 o
   4  -4   8        0.20      -41.63     41.63 o
   5  -4   8       22.45       11.34     15.78 o
   6  -4   8       35.40       72.87     42.07 o
   7  -4   8        0.22       42.02     46.63 o
   8  -4   8       73.31       55.04     54.06 o
   9  -4   8        4.82      -56.64     56.64 o
  -6  -3   8        4.67       26.86     49.04 o
  -5  -3   8       15.38       70.04     44.94 o
  -4  -3   8        3.19       28.49     17.91 o
  -3  -3   8        2.23      -44.62     44.62 o
  -2  -3   8      160.65      169.42     19.10 o
  -1  -3   8       54.90       85.83     17.00 o
   0  -3   8      186.78      199.94     18.16 o
   1  -3   8       35.94       67.09     40.08 o
   2  -3   8      847.72      853.15     24.48 o
   3  -3   8       66.91       78.24     16.11 o
   4  -3   8        6.21       16.67     40.27 o
   5  -3   8       41.85       52.78     41.26 o
   6  -3   8      125.14      111.78     17.90 o
   7  -3   8      299.63      274.21     21.72 o
   8  -3   8       26.52       70.02     44.69 o
   9  -3   8        4.09      -53.26     53.26 o
  10  -3   8        0.58      -51.46     51.46 o
  -6  -2   8        0.38       53.15     50.89 o
  -5  -2   8       19.08      -36.58     47.23 o
  -4  -2   8        0.10       63.16     39.50 o
  -3  -2   8      303.08      286.26     21.69 o
  -2  -2   8       34.93       52.63     44.76 o
  -1  -2   8       68.06       91.12     17.23 o
   0  -2   8      277.21      260.24     18.46 o
   1  -2   8       73.62       61.54     15.72 o
   2  -2   8      327.16      318.95     18.60 o
   3  -2   8      313.42      305.75     18.27 o
   4  -2   8       20.46      -10.29     40.04 o
   5  -2   8       18.03      -18.98     41.39 o
   6  -2   8      561.52      576.13     22.11 o
   7  -2   8      470.08      546.22     23.17 o
   8  -2   8        0.83      -42.77     42.77 o
   9  -2   8       11.48      -53.54     53.54 o
  10  -2   8        5.05       21.41     50.13 o
  11  -2   8        0.42       15.76     20.84 o
  -6  -1   8        4.11       14.11     20.83 o
  -5  -1   8        7.19       26.35     18.05 o
  -4  -1   8       14.36        7.43     47.60 o
  -3  -1   8      502.88      471.52     23.90 o
  -2  -1   8      138.37      145.15     18.13 o
  -1  -1   8       97.30       67.45     42.99 o
   0  -1   8       73.21      -10.39     40.92 o
   1  -1   8        1.60      -36.73     37.22 o
   2  -1   8      243.04      245.04     16.49 o
   3  -1   8       38.54       23.77     35.26 o
   4  -1   8       45.77      -14.64     41.83 o
   5  -1   8       51.75       65.50     14.61 o
   6  -1   8      248.11      230.95     17.79 o
   7  -1   8     1250.97     1179.18     28.50 o
   8  -1   8       10.77       23.18     44.56 o
   9  -1   8       16.28       36.38     46.02 o
  10  -1   8        0.00      -50.35     50.35 o
  11  -1   8       16.71       21.91     19.87 o
  -6   0   8       10.44       13.57     50.17 o
  -5   0   8       12.24       -8.27     50.32 o
  -4   0   8        1.26       48.91     46.22 o
  -3   0   8        2.56      -40.95     45.01 o
  -2   0   8       32.05       -3.09     45.36 o
  -1   0   8       12.87       -8.45     38.72 o
   0   0   8      137.81      150.15     16.50 o
   1   0   8       35.61       51.75     14.91 o
   2   0   8        9.42      -34.84     34.84 o
   3   0   8        5.52       36.73     35.41 o
   4   0   8       14.14        4.71     32.76 o
   5   0   8       27.91       48.89     36.59 o
   6   0   8        7.98       15.30     39.01 o
   7   0   8      241.75      214.73     18.44 o
   8   0   8       12.05      -42.08     42.08 o
   9   0   8      107.29       57.53     45.28 o
  10   0   8       37.54        3.63     44.57 o
  11   0   8       18.11       37.99     41.26 o
  12   0   8        2.44       72.38     40.86 o
  -6   1   8        1.63      -41.78     47.57 o
  -5   1   8        0.83       16.96     42.40 o
  -4   1   8       32.54       53.92     46.54 o
  -3   1   8       16.71       17.43     45.87 o
  -2   1   8        4.22      -37.84     45.04 o
  -1   1   8        5.18       34.37     41.51 o
   0   1   8       83.00       97.63     16.03 o
   1   1   8       31.90       -4.88     36.65 o
   2   1   8        6.58      -13.90     36.34 o
   3   1   8       22.14       31.74     34.83 o
   4   1   8      507.68      503.28     18.99 o
   5   1   8       60.56       62.67     36.56 o
   6   1   8      309.97      311.09     17.60 o
   7   1   8       15.79        0.00     38.85 o
   8   1   8        4.19      -40.34     40.34 o
   9   1   8       55.31       22.16     38.12 o
  10   1   8       41.54       16.96     43.83 o
  11   1   8       10.76       49.91     42.19 o
  12   1   8       31.03        0.00     41.14 o
  -6   2   8        0.80      -14.43     59.51 o
  -5   2   8        0.01       -8.78     51.23 o
  -4   2   8       25.50        3.99     47.01 o
  -3   2   8        0.00      -51.12     51.12 o
  -2   2   8        0.00      -47.64     47.64 o
  -1   2   8       30.87        0.00     43.94 o
   0   2   8       12.15       29.60     39.46 o
   1   2   8      187.60      178.96     17.08 o
   2   2   8      187.15      169.71     16.41 o
   3   2   8        0.78        2.29     36.45 o
   4   2   8      242.68      251.80     16.13 o
   5   2   8        0.04      -11.93     34.65 o
   6   2   8       63.72       76.52     14.56 o
   7   2   8       78.50       58.98     41.11 o
   8   2   8        2.58       -8.41     37.91 o
   9   2   8      221.44      206.78     17.83 o
  10   2   8        2.50      -44.89     44.89 o
  11   2   8      116.05      125.52     43.71 o
  12   2   8        1.53       27.65     41.76 o
  -5   3   8        4.08       18.37     54.75 o
  -4   3   8        4.81       29.21     50.25 o
  -3   3   8       17.37       30.18     46.51 o
  -2   3   8        0.46      -45.52     45.52 o
  -1   3   8        6.50       33.82     41.13 o
   0   3   8       16.73       27.97     44.75 o
   1   3   8      143.56      163.46     15.84 o
   2   3   8        0.06       21.82     34.38 o
   3   3   8       45.95       42.13     13.87 o
   4   3   8      290.13      329.43     17.19 o
   5   3   8        0.47       59.87     33.27 o
   6   3   8      232.25      200.42     17.44 o
   7   3   8       59.50      -22.16     48.29 o
   8   3   8      170.42      153.36     16.03 o
   9   3   8       38.26       18.08     41.10 o
  10   3   8       15.37       -9.89     41.54 o
  11   3   8        2.08       31.09     42.73 o
  12   3   8        0.04      -40.19     40.19 o
  13   3   8        6.32       10.88     41.19 o
  -5   4   8        5.76        0.00     56.91 o
  -4   4   8        0.60      -55.01     55.01 o
  -3   4   8        0.62      -39.85     49.13 o
  -2   4   8       17.67       29.85     17.87 o
  -1   4   8       59.11       75.40     17.52 o
   0   4   8       26.26       23.57     43.49 o
   1   4   8      130.73      136.04     17.60 o
   2   4   8       57.39       72.31     15.76 o
   3   4   8       67.86       71.77     15.03 o
   4   4   8      313.57      266.99     16.87 o
   5   4   8       35.93       50.47     39.27 o
   6   4   8       20.63       -9.93     34.04 o
   7   4   8      334.30      365.80     17.73 o
   8   4   8        1.19       23.08     36.94 o
   9   4   8      224.70      234.55     19.28 o
  10   4   8       58.80       54.50     16.89 o
  11   4   8        0.96       38.68     42.92 o
  12   4   8        0.46       13.83     41.19 o
  13   4   8        4.75       17.90     39.04 o
  -4   5   8        8.01      -57.19     57.19 o
  -3   5   8        0.04      -29.71     45.12 o
  -2   5   8       25.11       61.92     18.35 o
  -1   5   8        0.52      -24.23     40.51 o
   0   5   8        1.66        9.42     43.86 o
   1   5   8       43.13       45.57     17.04 o
   2   5   8      148.39      148.53     17.60 o
   3   5   8       18.01        2.54     37.89 o
   4   5   8       67.88       22.16     38.85 o
   5   5   8      130.67      129.24     15.21 o
   6   5   8       13.60       19.65     40.07 o
   7   5   8        0.09       40.20     33.52 o
   8   5   8       60.26       13.67     37.19 o
   9   5   8     1112.53      981.51     27.91 o
  10   5   8      173.50      148.95     18.41 o
  11   5   8        0.55       10.73     41.55 o
  12   5   8        0.22      -24.42     40.83 o
  13   5   8        3.04       10.69     39.52 o
  -4   6   8        1.35       85.17     57.35 o
  -3   6   8        3.45       27.30     52.28 o
  -2   6   8       44.94      -41.16     54.61 o
  -1   6   8        2.87      -48.40     49.81 o
   0   6   8       12.54      -33.79     48.49 o
   1   6   8       24.25      -21.63     39.94 o
   2   6   8        1.90       48.69     43.15 o
   3   6   8        4.80       -2.70     37.29 o
   4   6   8       80.08       49.21     43.57 o
   5   6   8        0.67        0.00     33.97 o
   6   6   8        5.96        2.51     35.00 o
   7   6   8        0.14       28.41     33.98 o
   8   6   8        1.59       38.89     13.08 o
   9   6   8      448.96      384.20     20.23 o
  10   6   8        4.23      -31.16     45.29 o
  11   6   8       71.82       76.75     17.46 o
  12   6   8       20.36       67.26     38.94 o
  13   6   8       19.21       39.37     39.04 o
  -3   7   8        9.16      -58.79     62.34 o
  -2   7   8       65.36       48.87     60.43 o
  -1   7   8        2.56        0.00     48.30 o
   0   7   8       28.94       73.12     42.33 o
   1   7   8        0.54       40.12     43.33 o
   2   7   8       12.11      -44.86     44.86 o
   3   7   8       10.15      -28.94     37.06 o
   4   7   8      144.90      109.75     16.74 o
   5   7   8       12.84        8.00     37.23 o
   6   7   8        2.71        5.26     38.88 o
   7   7   8       22.21       59.10     35.84 o
   8   7   8       32.21       11.42     43.47 o
   9   7   8       19.43      -15.41     38.63 o
  10   7   8        8.41       26.83     42.16 o
  11   7   8        0.04      -17.91     43.12 o
  12   7   8        7.39       49.70     42.00 o
  13   7   8        2.34      -21.76     39.72 o
  -2   8   8        7.36       43.27     53.32 o
  -1   8   8       14.24        4.36     53.62 o
   0   8   8        8.14       19.85     47.46 o
   1   8   8        1.51       65.30     41.68 o
   2   8   8        7.95       13.38     40.69 o
   3   8   8       51.44       15.60     43.79 o
   4   8   8       16.82       -8.85     41.82 o
   5   8   8        3.86      -41.27     41.27 o
   6   8   8        9.12       27.83     34.54 o
   7   8   8        5.81       36.66     33.96 o
   8   8   8      136.22      123.96     16.42 o
   9   8   8       85.88      104.38     17.09 o
  10   8   8       15.45       30.39     40.10 o
  11   8   8       36.86      -35.28     43.50 o
  12   8   8        4.97       38.56     42.80 o
  -1   9   8        0.62      -47.37     63.90 o
   0   9   8        0.35       13.65     20.99 o
   1   9   8        2.58       23.05     17.97 o
   2   9   8       25.00       -3.63     49.35 o
   3   9   8       33.03      -20.23     42.93 o
   4   9   8       25.98       12.70     37.81 o
   5   9   8       11.49       45.50     39.67 o
   6   9   8        2.39      -43.84     43.84 o
   7   9   8       33.41       59.62     38.18 o
   8   9   8        2.10       -6.20     35.33 o
   9   9   8      113.17      109.74     17.75 o
  10   9   8        1.09       20.83     38.96 o
  11   9   8        9.00       74.95     42.38 o
  12   9   8        0.61       -7.05     41.11 o
   0  10   8        0.20      -23.42     51.53 o
   1  10   8        5.97       25.70     20.76 o
   2  10   8        5.63       66.95     47.09 o
   3  10   8        4.78       54.77     38.47 o
   4  10   8       52.74       68.48     39.64 o
   5  10   8        1.86      -19.56     40.71 o
   6  10   8       32.16       53.92     33.71 o
   7  10   8       63.99       22.18     41.91 o
   8  10   8        5.11       26.10     40.22 o
   9  10   8        1.15        6.86     45.50 o
  10  10   8       18.18        0.00     46.64 o
  11  10   8        6.83      -29.39     44.68 o
   1  11   8        0.36      -51.16     61.52 o
   2  11   8        1.67      -12.82     54.89 o
   3  11   8        0.51       79.10     43.69 o
   4  11   8       24.37       18.51     47.82 o
   5  11   8        2.09       35.15     37.20 o
   6  11   8        0.02       13.62     41.41 o
   7  11   8        4.21       14.09     16.91 o
   8  11   8      128.28      175.19     19.15 o
   9  11   8        3.50       26.42     38.30 o
  10  11   8        8.29       23.61     48.18 o
   3  12   8       13.66       44.99     44.99 o
   4  12   8        7.19       21.02     51.31 o
   5  12   8       16.14      -39.83     49.11 o
   6  12   8        5.15       19.23     39.78 o
   7  12   8        2.07      -41.79     48.51 o
   8  12   8        0.12        3.84     47.29 o
   9  12   8        4.89      -13.90     19.96 o
  -2  -8   9        3.61       18.40     52.43 o
  -1  -8   9       19.83        0.00     51.21 o
   0  -8   9       10.33        0.00     56.84 o
   1  -8   9       19.58       43.81     43.81 o
   2  -8   9        0.28       35.53     46.59 o
   3  -8   9        7.52      -36.56     50.89 o
   4  -8   9       43.80        9.53     56.38 o
  -4  -7   9        1.51      -56.44     56.44 o
  -3  -7   9       16.81       81.84     48.54 o
  -2  -7   9        2.94        4.32     53.10 o
  -1  -7   9       22.71      -54.16     54.16 o
   0  -7   9       12.90      -20.28     47.81 o
   1  -7   9        8.15       60.40     46.79 o
   2  -7   9        2.92       32.52     47.06 o
   3  -7   9       96.86       89.63     22.16 o
   4  -7   9        7.92      -55.89     55.89 o
   5  -7   9        1.83        4.57     50.33 o
   6  -7   9        5.24      -58.60     61.00 o
  -4  -6   9        8.25       83.43     55.61 o
  -3  -6   9       15.39       65.06     46.92 o
  -2  -6   9        0.76       16.35     48.70 o
  -1  -6   9        0.00        7.79     48.02 o
   0  -6   9        2.51       26.40     47.25 o
   1  -6   9        0.57       37.18     47.03 o
   2  -6   9      298.99      337.15     21.61 o
   3  -6   9      115.25       70.98     19.66 o
   4  -6   9        5.96      -35.60     42.78 o
   5  -6   9        2.86      -41.64     50.31 o
   6  -6   9       26.22        0.00     48.69 o
   7  -6   9       76.16       35.15     24.39 o
  -5  -5   9        1.27       57.94     54.20 o
  -4  -5   9       59.27        8.97     56.37 o
  -3  -5   9       10.67       -8.34     52.73 o
  -2  -5   9        2.94      -35.06     38.76 o
  -1  -5   9       95.50      111.51     18.85 o
   0  -5   9        0.13      -28.24     42.07 o
   1  -5   9      128.34      153.03     18.64 o
   2  -5   9        1.98       24.12     45.59 o
   3  -5   9        0.00       10.51     40.70 o
   4  -5   9        1.02       10.86     43.88 o
   5  -5   9        8.15      -18.99     46.69 o
   6  -5   9       94.04       -8.10     55.83 o
   7  -5   9       34.72       69.93     50.97 o
   8  -5   9       11.15      -37.96     52.83 o
  -5  -4   9        4.47       23.65     55.37 o
  -4  -4   9       15.20       56.86     44.39 o
  -3  -4   9       14.67      -40.41     50.79 o
  -2  -4   9      121.37       67.49     49.46 o
  -1  -4   9       45.64       31.59     39.86 o
   0  -4   9       35.56       46.71     38.63 o
   1  -4   9       13.05        6.47     44.36 o
   2  -4   9       52.19       58.69     16.96 o
   3  -4   9        6.98        9.72     42.38 o
   4  -4   9      143.24      118.46     18.09 o
   5  -4   9        3.68      -38.31     44.47 o
   6  -4   9       38.48        3.70     45.49 o
   7  -4   9       36.37        0.00     50.87 o
   8  -4   9       43.98      -55.82     55.82 o
   9  -4   9        4.73      -32.91     48.63 o
  -5  -3   9        9.77       34.23     21.42 o
  -4  -3   9        1.85       51.59     51.59 o
  -3  -3   9       17.18       47.44     52.15 o
  -2  -3   9       75.66       -3.64     48.77 o
  -1  -3   9        1.98      -13.55     43.36 o
   0  -3   9       49.83       41.44     42.17 o
   1  -3   9       20.23       44.75     16.27 o
   2  -3   9     1214.60     1247.14     29.40 o
   3  -3   9      136.67      154.17     19.27 o
   4  -3   9        6.13       49.58     42.71 o
   5  -3   9        5.12      -35.41     44.02 o
   6  -3   9       49.22       44.25     41.83 o
   7  -3   9      146.54      141.10     18.94 o
   8  -3   9       25.05      -27.97     49.75 o
   9  -3   9        3.25       60.61     19.44 o
  10  -3   9        8.51      -57.07     57.07 o
  -5  -2   9       14.45       78.97     50.67 o
  -4  -2   9       32.28        0.00     48.99 o
  -3  -2   9      299.44      287.97     22.42 o
  -2  -2   9      226.12      222.79     20.94 o
  -1  -2   9      108.19      123.63     18.47 o
   0  -2   9       12.77       49.41     43.89 o
   1  -2   9      146.81      127.84     18.52 o
   2  -2   9      665.71      692.73     23.25 o
   3  -2   9      147.89      152.20     17.62 o
   4  -2   9       22.39       46.21     16.88 o
   5  -2   9       84.23       93.17     41.30 o
   6  -2   9      100.75      124.41     17.24 o
   7  -2   9      143.52      134.41     18.41 o
   8  -2   9        0.90      -18.46     45.36 o
   9  -2   9        0.04      -48.87     48.87 o
  10  -2   9        1.63       63.47     48.06 o
  -5  -1   9        0.05       18.65     60.07 o
  -4  -1   9        3.01       25.62     49.05 o
  -3  -1   9        2.54       70.21     43.79 o
  -2  -1   9       66.53       39.21     45.23 o
  -1  -1   9        0.41      -32.72     43.41 o
   0  -1   9       32.42       30.35     43.78 o
   1  -1   9       53.22       59.84     17.17 o
   2  -1   9      403.46      404.50     20.18 o
   3  -1   9        1.95        0.00     40.22 o
   4  -1   9       34.49       45.83     16.42 o
   5  -1   9      127.43      112.92     16.27 o
   6  -1   9        1.53       17.84     41.20 o
   7  -1   9      221.78      192.21     18.98 o
   8  -1   9      238.58      220.33     19.81 o
   9  -1   9       41.02      -11.16     49.54 o
  10  -1   9        1.94       11.75     38.98 o
  11  -1   9       10.24        0.00     41.09 o
  -5   0   9        0.55       34.27     64.10 o
  -4   0   9        0.23       36.52     64.10 o
  -3   0   9        5.67      -14.26     58.81 o
  -2   0   9       26.47       60.64     53.40 o
  -1   0   9        5.55       35.66     55.33 o
   0   0   9       22.17       29.26     56.18 o
   1   0   9       32.27       54.77     49.36 o
   2   0   9      566.34      720.93     27.07 o
   3   0   9       96.94       67.47     55.93 o
   4   0   9        8.32       48.79     46.11 o
   5   0   9        0.09       40.30     50.04 o
   6   0   9      208.06      223.60     22.82 o
   7   0   9      216.49      214.42     17.96 o
   8   0   9       42.13       19.33     42.50 o
   9   0   9        5.24       22.52     15.77 o
  10   0   9       51.19       49.85     17.67 o
  11   0   9       11.11        0.00     38.96 o
  -5   1   9        9.88      -58.43     66.11 o
  -4   1   9       18.42      -26.65     66.79 o
  -3   1   9       48.68        4.85     68.37 o
  -2   1   9       13.42       44.06     52.50 o
  -1   1   9       77.91       16.07     55.39 o
   0   1   9       48.51       67.63     21.78 o
   1   1   9       82.06       65.40     54.09 o
   2   1   9        2.74       32.70     45.79 o
   3   1   9      198.83      219.81     20.20 o
   4   1   9        2.88      -45.21     45.21 o
   5   1   9       13.40       79.10     47.76 o
   6   1   9      543.08      583.15     26.27 o
   7   1   9      534.27      615.21     25.29 o
   8   1   9      121.31      146.43     19.86 o
   9   1   9      246.85      215.23     21.74 o
  10   1   9       77.64      141.99     20.88 o
  11   1   9       25.50       43.65     20.09 o
  12   1   9        9.04      -51.16     51.16 o
  -5   2   9        2.01       42.24     66.37 o
  -4   2   9       15.85       83.41     25.51 o
  -3   2   9      125.04      161.30     26.27 o
  -2   2   9      165.90      221.48     25.02 o
  -1   2   9        0.09        4.12     51.59 o
   0   2   9        0.87       22.63     45.27 o
   1   2   9      101.87       63.02     55.58 o
   2   2   9       10.46      -52.14     52.14 o
   3   2   9      365.53      387.62     22.90 o
   4   2   9        4.37       39.66     17.52 o
   5   2   9      105.05       91.16     52.70 o
   6   2   9       25.59      -10.28     53.44 o
   7   2   9      826.53      996.39     29.76 o
   8   2   9       18.78       28.34     44.54 o
   9   2   9       26.78        7.55     45.66 o
  10   2   9        7.84        3.85     47.31 o
  11   2   9       78.31       79.89     18.85 o
  12   2   9       25.08      -50.04     50.04 o
  -4   3   9        9.88       57.26     63.76 o
  -3   3   9        1.55       36.35     55.69 o
  -2   3   9        1.97       23.51     60.74 o
  -1   3   9        0.00      -42.64     53.60 o
   0   3   9       16.54       27.25     50.61 o
   1   3   9        3.67       43.16     49.05 o
   2   3   9        2.26       16.91     51.65 o
   3   3   9        4.50       -6.51     44.13 o
   4   3   9      110.51       90.90     20.45 o
   5   3   9      196.27      195.87     20.97 o
   6   3   9      117.53       84.72     53.90 o
   7   3   9      127.76      144.88     21.03 o
   8   3   9        0.01       14.34     40.88 o
   9   3   9       10.75       -3.60     41.23 o
  10   3   9       62.60       33.55     49.58 o
  11   3   9        3.92       49.65     40.95 o
  12   3   9        3.98       12.26     49.55 o
  -4   4   9        4.45       78.17     67.77 o
  -3   4   9        6.41      -21.80     65.86 o
  -2   4   9        0.55       -4.93     55.10 o
  -1   4   9        1.17      -31.23     54.47 o
   0   4   9       37.63       16.25     48.40 o
   1   4   9      162.09       67.25     55.66 o
   2   4   9        0.42       -6.99     50.36 o
   3   4   9        0.28       73.34     43.72 o
   4   4   9      147.72      164.99     20.95 o
   5   4   9        1.53      -49.27     49.27 o
   6   4   9       11.63       47.02     48.21 o
   7   4   9       67.26       94.05     19.04 o
   8   4   9      101.94      126.75     20.12 o
   9   4   9      156.24      147.72     56.73 o
  10   4   9       97.97       75.74     19.04 o
  11   4   9       21.53       55.77     45.07 o
  12   4   9       22.23      -47.47     47.47 o
  -3   5   9        1.46      -11.53     68.69 o
  -2   5   9        1.34       -5.21     63.62 o
  -1   5   9        0.47       16.68     22.32 o
   0   5   9       31.08       72.79     47.87 o
   1   5   9       32.65       51.02     54.53 o
   2   5   9        1.05        0.00     49.77 o
   3   5   9      313.34      366.27     22.85 o
   4   5   9       39.03       30.10     50.16 o
   5   5   9      187.32      213.00     21.31 o
   6   5   9       11.76      -13.27     44.02 o
   7   5   9        2.76      -10.02     43.69 o
   8   5   9      133.77      142.98     19.09 o
   9   5   9      116.32       32.64     49.86 o
  10   5   9       58.04        0.00     49.88 o
  11   5   9       18.68       24.77     47.44 o
  12   5   9        0.74        8.07     43.45 o
  -3   6   9        0.03      -75.87     75.87 o
  -2   6   9        0.50      -55.50     65.66 o
  -1   6   9       11.63      -35.13     66.02 o
   0   6   9       19.61       22.77     49.67 o
   1   6   9       47.51       85.85     21.48 o
   2   6   9       16.65       65.55     47.07 o
   3   6   9        8.63      -21.77     51.05 o
   4   6   9      149.93      233.58     20.57 o
   5   6   9       54.03       50.78     48.71 o
   6   6   9        0.00        0.00     46.25 o
   7   6   9        6.45       69.62     41.00 o
   8   6   9      116.58       87.67     49.09 o
   9   6   9        3.99        3.63     43.70 o
  10   6   9        8.49       39.40     44.92 o
  11   6   9       31.18       29.37     53.55 o
  12   6   9        1.69       36.60     45.10 o
  -2   7   9        0.14      -71.25     79.66 o
  -1   7   9       37.51      107.43     72.47 o
   0   7   9        0.28      -24.37     59.89 o
   1   7   9        4.75       17.81     51.91 o
   2   7   9       19.76      -24.64     49.28 o
   3   7   9       71.40       69.17     48.91 o
   4   7   9      153.67      207.70     21.02 o
   5   7   9        3.20       38.67     47.03 o
   6   7   9        3.30      -13.71     43.90 o
   7   7   9        1.85      -10.17     41.11 o
   8   7   9       17.12        3.46     40.81 o
   9   7   9       95.88      -11.02     47.21 o
  10   7   9        9.39        0.00     45.44 o
  11   7   9        8.11      -12.05     47.66 o
  12   7   9        0.40       12.41     42.39 o
  -1   8   9        3.51      -28.85     72.31 o
   0   8   9        0.32       78.55     58.08 o
   1   8   9       10.86      -38.22     55.71 o
   2   8   9        1.06       -4.40     52.59 o
   3   8   9        0.22      -36.84     46.49 o
   4   8   9        0.70       -3.86     48.99 o
   5   8   9        7.27      -46.51     46.51 o
   6   8   9        2.94       -3.57     49.36 o
   7   8   9        0.93      -17.61     44.14 o
   8   8   9       83.27       94.17     18.37 o
   9   8   9      128.71      103.48     19.87 o
  10   8   9      135.60      160.23     19.66 o
  11   8   9        0.08      -47.44     47.44 o
  12   8   9        0.19      -46.71     56.17 o
   0   9   9       14.18      -28.18     67.88 o
   1   9   9        0.81       51.38     59.92 o
   2   9   9        6.12       66.07     58.18 o
   3   9   9        1.85       65.66     54.15 o
   4   9   9        7.29       61.59     44.42 o
   5   9   9       29.43       50.71     46.97 o
   6   9   9       44.52       95.37     19.02 o
   7   9   9        0.43        7.38     44.63 o
   8   9   9        0.93       14.93     43.51 o
   9   9   9       29.46       31.00     44.85 o
  10   9   9       11.85       32.25     42.28 o
  11   9   9        2.42      -24.63     52.25 o
  12   9   9        1.36      -13.18     49.90 o
   1  10   9        1.93      -27.66     70.63 o
   2  10   9        7.64      -30.43     58.27 o
   3  10   9        9.32      -14.08     62.41 o
   4  10   9        6.95      -43.83     55.09 o
   5  10   9       32.06      -55.77     55.77 o
   6  10   9        1.87      -39.81     46.09 o
   7  10   9        1.00        0.00     47.75 o
   8  10   9       22.99       43.06     41.61 o
   9  10   9        5.74      -44.65     44.65 o
  10  10   9       12.13       -8.32     50.56 o
  11  10   9        4.40       60.28     42.62 o
   3  11   9        6.36       95.65     53.99 o
   4  11   9        3.16       -4.70     58.41 o
   5  11   9        1.09        1.47     21.77 o
   6  11   9        0.22      -52.41     52.41 o
   7  11   9        7.38       -4.14     51.46 o
   8  11   9        0.10       45.40     46.14 o
   9  11   9       34.40       37.84     52.01 o
  10  11   9        1.08      -21.67     49.97 o
   5  12   9        3.14       52.08     48.97 o
   6  12   9        2.94      -53.52     53.52 o
   7  12   9        9.78      -44.00     55.31 o
   8  12   9        0.01      -17.51     52.90 o
  -2  -7  10       13.34       67.84     57.40 o
  -1  -7  10        8.62       20.00     58.30 o
   0  -7  10        2.68      -24.30     52.10 o
   1  -7  10        0.04       14.40     50.58 o
   2  -7  10        1.09       24.11     55.20 o
   3  -7  10       34.09       62.30     23.04 o
   4  -7  10        2.61      -20.33     58.83 o
   5  -7  10       36.23       63.75     53.65 o
  -3  -6  10        4.28        5.28     55.12 o
  -2  -6  10        0.58       54.65     56.86 o
  -1  -6  10       14.13       47.20     51.27 o
   0  -6  10        9.83      -50.05     52.48 o
   1  -6  10       17.37       40.19     57.35 o
   2  -6  10        3.02       24.52     20.87 o
   3  -6  10       77.73       73.96     23.18 o
   4  -6  10       15.66       41.96     51.72 o
   5  -6  10        1.95       72.88     48.34 o
   6  -6  10       34.36       81.80     63.45 o
  -3  -5  10       12.69       -5.10     54.23 o
  -2  -5  10        4.97       57.17     48.12 o
  -1  -5  10        0.70       35.93     53.14 o
   0  -5  10        8.75      -17.18     51.89 o
   1  -5  10      107.22      146.63     21.54 o
   2  -5  10       68.59       78.80     49.94 o
   3  -5  10       49.01        0.00     55.28 o
   4  -5  10       74.91       90.21     52.08 o
   5  -5  10       45.24       40.14     22.44 o
   6  -5  10        2.74        6.24     21.97 o
   7  -5  10       11.91      -14.85     57.51 o
  -4  -4  10        0.05      -10.73     56.80 o
  -3  -4  10        2.69      -29.80     58.35 o
  -2  -4  10        0.84       69.15     51.13 o
  -1  -4  10        1.13       25.88     53.86 o
   0  -4  10       30.12       65.44     51.73 o
   1  -4  10        0.16        0.00     47.37 o
   2  -4  10        0.18      -35.01     46.18 o
   3  -4  10      124.19      134.03     20.35 o
   4  -4  10        4.56       -3.99     47.69 o
   5  -4  10       26.59      -54.19     54.19 o
   6  -4  10       27.71       34.41     19.90 o
   7  -4  10       12.59        0.00     54.47 o
   8  -4  10       75.94       90.59     23.22 o
  -4  -3  10        7.19      -57.21     57.21 o
  -3  -3  10      164.04       78.00     61.67 o
  -2  -3  10        0.72      -36.01     52.50 o
  -1  -3  10       61.98       61.16     18.91 o
   0  -3  10       14.21      -23.61     56.21 o
   1  -3  10        0.47      -37.66     46.42 o
   2  -3  10      307.75      336.88     23.21 o
   3  -3  10      468.78      428.68     23.31 o
   4  -3  10       11.07       26.15     48.56 o
   5  -3  10       11.16       30.73     44.46 o
   6  -3  10        2.45      -48.48     48.48 o
   7  -3  10        0.00      -12.55     50.73 o
   8  -3  10        3.40        4.43     47.49 o
   9  -3  10       55.53       51.35     22.23 o
  -4  -2  10       17.42       84.11     59.93 o
  -3  -2  10        0.02      -53.11     64.95 o
  -2  -2  10       10.17       45.74     20.57 o
  -1  -2  10        1.11      -49.23     50.25 o
   0  -2  10       33.70       53.64     44.36 o
   1  -2  10      132.41      173.37     19.84 o
   2  -2  10       27.32       10.57     44.44 o
   3  -2  10        3.14       -3.50     42.69 o
   4  -2  10      103.36      133.99     19.47 o
   5  -2  10      127.46      126.65     19.85 o
   6  -2  10       19.38      -14.95     47.84 o
   7  -2  10       76.28       94.48     19.00 o
   8  -2  10       85.58       69.69     50.03 o
   9  -2  10        9.04       82.16     54.18 o
  10  -2  10       14.77      -31.14     49.74 o
  -4  -1  10       15.40      -10.53     58.63 o
  -3  -1  10        1.43       14.46     59.64 o
  -2  -1  10       55.54       57.44     50.96 o
  -1  -1  10       76.65       24.40     53.64 o
   0  -1  10      176.90      174.32     21.06 o
   1  -1  10        1.45       17.79     45.14 o
   2  -1  10      255.29      274.62     21.02 o
   3  -1  10        5.81       37.04     42.73 o
   4  -1  10       22.74      -16.98     48.61 o
   5  -1  10       19.48       27.79     44.49 o
   6  -1  10       69.83       78.32     48.03 o
   7  -1  10      254.64      253.73     20.59 o
   8  -1  10      115.52      134.70     19.23 o
   9  -1  10        8.99       16.12     50.01 o
  10  -1  10        1.61      -37.30     44.82 o
  11  -1  10        0.44       40.35     41.55 o
  -4   0  10       12.43      -47.88     63.18 o
  -3   0  10        9.95       43.75     55.21 o
  -2   0  10       12.34       35.52     55.81 o
  -1   0  10       14.33      -12.22     48.37 o
   0   0  10       18.85       56.48     50.94 o
   1   0  10        9.79      -14.12     46.81 o
   2   0  10     1094.51     1146.59     31.07 o
   3   0  10      152.76      138.58     20.45 o
   4   0  10        0.09       17.24     16.91 o
   5   0  10       11.48       -3.37     48.75 o
   6   0  10      576.83      646.85     24.59 o
   7   0  10       39.09       56.18     45.24 o
   8   0  10       86.36       54.04     45.43 o
   9   0  10        0.05      -46.19     46.19 o
  10   0  10       10.28       34.94     44.09 o
  11   0  10        0.65       -7.59     45.18 o
  -4   1  10       26.00       27.12     64.84 o
  -3   1  10      209.98      212.52     26.46 o
  -2   1  10       23.85       -9.00     54.79 o
  -1   1  10        2.68       17.74     20.21 o
   0   1  10        1.38      -30.36     48.00 o
   1   1  10        1.25       14.17     44.80 o
   2   1  10      389.07      404.74     23.39 o
   3   1  10      142.01      129.25     19.98 o
   4   1  10       37.42      -25.91     46.03 o
   5   1  10        0.11        3.31     45.16 o
   6   1  10      423.14      412.34     23.78 o
   7   1  10      564.96      631.35     25.13 o
   8   1  10        1.67       27.68     37.27 o
   9   1  10        0.12      -25.09     42.85 o
  10   1  10       49.15       14.64     48.01 o
  11   1  10        0.74       51.20     43.27 o
  -4   2  10        9.17      -62.84     62.84 o
  -3   2  10        3.20       30.43     59.59 o
  -2   2  10        0.21       78.37     53.96 o
  -1   2  10        3.45       54.63     48.46 o
   0   2  10       63.02       65.31     20.37 o
   1   2  10       65.93       39.44     51.09 o
   2   2  10       44.02       23.71     45.57 o
   3   2  10       24.51      -29.39     46.99 o
   4   2  10       54.28       70.92     43.01 o
   5   2  10       22.60       42.14     17.08 o
   6   2  10        0.26      -30.39     44.15 o
   7   2  10        6.51      -49.37     49.37 o
   8   2  10       94.45       69.04     47.33 o
   9   2  10       32.20       16.89     15.86 o
  10   2  10       37.93       48.61     41.96 o
  11   2  10        8.71      -38.15     38.15 o
  12   2  10        3.41       23.34     38.12 o
  -3   3  10        4.81      -31.51     69.26 o
  -2   3  10        0.00       33.32     54.90 o
  -1   3  10        1.30      -53.51     53.51 o
   0   3  10       70.28       27.70     56.67 o
   1   3  10       14.88       40.28     48.17 o
   2   3  10      293.08      326.28     23.27 o
   3   3  10        4.76      -16.51     46.57 o
   4   3  10       96.22      130.99     18.21 o
   5   3  10       56.32       13.00     43.34 o
   6   3  10      210.31      227.69     20.52 o
   7   3  10       82.71       31.40     43.99 o
   8   3  10       14.85       72.85     45.79 o
   9   3  10        0.71      -36.84     39.49 o
  10   3  10       10.74       59.39     35.23 o
  11   3  10        0.92      -40.72     40.72 o
  12   3  10       12.30      -30.51     43.48 o
  -3   4  10       11.91       67.01     63.01 o
  -2   4  10        1.80       25.73     26.21 o
  -1   4  10        0.53       74.94     56.74 o
   0   4  10       16.93       50.10     55.60 o
   1   4  10       24.19       88.07     49.80 o
   2   4  10       99.05      115.22     22.01 o
   3   4  10        0.28      -30.24     46.91 o
   4   4  10      111.18       98.62     19.12 o
   5   4  10       44.50       35.80     41.29 o
   6   4  10       19.51       26.45     41.56 o
   7   4  10      177.72      173.19     18.98 o
   8   4  10       12.27       31.97     43.94 o
   9   4  10       34.45       22.58     45.18 o
  10   4  10       12.39      -39.65     39.65 o
  11   4  10        0.47       17.31     40.53 o
  12   4  10       21.19      -11.32     42.83 o
  -2   5  10       21.25       63.65     76.12 o
  -1   5  10       29.80       15.70     68.44 o
   0   5  10       13.73       39.52     22.67 o
   1   5  10       45.73       39.26     56.04 o
   2   5  10        1.14      -44.62     55.47 o
   3   5  10       82.41       93.23     21.01 o
   4   5  10       11.11       14.81     49.37 o
   5   5  10        0.00        7.28     46.64 o
   6   5  10      237.96      290.51     22.76 o
   7   5  10        1.21       62.58     41.15 o
   8   5  10       27.98        3.69     48.81 o
   9   5  10       17.78       31.29     16.00 o
  10   5  10        8.46      -44.65     44.65 o
  11   5  10        8.90       38.77     38.77 o
  12   5  10        0.25      -50.56     50.56 o
  -2   6  10        2.20      -67.21     75.09 o
  -1   6  10        0.00       55.23     58.45 o
   0   6  10        9.22      -50.08     62.95 o
   1   6  10       49.41       45.80     60.05 o
   2   6  10       26.51       46.61     50.67 o
   3   6  10        1.94      -51.78     54.17 o
   4   6  10       11.49       53.31     47.86 o
   5   6  10        0.86      -14.81     49.12 o
   6   6  10        1.48      -14.57     41.22 o
   7   6  10       91.27       75.50     43.59 o
   8   6  10       20.35       24.58     42.30 o
   9   6  10       68.50       41.57     47.24 o
  10   6  10        2.38       -3.66     38.89 o
  11   6  10        0.31      -15.60     43.08 o
  12   6  10        0.58      -33.73     48.07 o
  -1   7  10        4.55       11.71     73.62 o
   0   7  10       12.84      -66.72     66.72 o
   1   7  10        3.87       -9.68     56.45 o
   2   7  10       28.12       42.58     21.95 o
   3   7  10       19.99      -60.02     60.02 o
   4   7  10       36.80       18.87     20.07 o
   5   7  10       15.66        0.00     45.67 o
   6   7  10        0.15      -14.79     49.03 o
   7   7  10        0.45      -28.81     44.69 o
   8   7  10       10.71      -10.56     40.89 o
   9   7  10      315.56      345.01     21.35 o
  10   7  10       73.02       77.10     17.81 o
  11   7  10        9.83      -11.96     45.25 o
  12   7  10       18.61        4.28     50.51 o
   0   8  10        0.34       73.41     57.30 o
   1   8  10       16.74       -5.14     62.78 o
   2   8  10        0.77      -57.51     57.51 o
   3   8  10       16.65        0.00     48.17 o
   4   8  10       21.36      -37.29     56.96 o
   5   8  10        0.00       23.70     48.38 o
   6   8  10        9.23       60.80     36.84 o
   7   8  10       13.63       18.41     43.08 o
   8   8  10       12.94        7.20     43.52 o
   9   8  10      108.04       69.90     42.43 o
  10   8  10       16.03       69.64     45.44 o
  11   8  10       17.14       16.43     44.61 o
  12   8  10        6.54      -43.92     51.96 o
   1   9  10        1.30      -21.91     67.55 o
   2   9  10        0.08      -65.89     65.89 o
   3   9  10        0.04      -18.62     53.89 o
   4   9  10       67.06       45.80     23.11 o
   5   9  10       11.61       49.59     45.27 o
   6   9  10        0.04       63.22     41.81 o
   7   9  10        4.31       57.18     46.22 o
   8   9  10        0.22      -33.71     42.53 o
   9   9  10       28.75       30.96     45.80 o
  10   9  10        6.45       32.36     44.67 o
  11   9  10        5.60      -38.40     51.74 o
   2  10  10        0.05       58.85     52.14 o
   3  10  10        2.85       39.54     57.21 o
   4  10  10        0.20       55.33     57.59 o
   5  10  10        2.48       17.39     56.02 o
   6  10  10        7.56      -54.30     54.30 o
   7  10  10       12.24       -7.97     49.47 o
   8  10  10       60.58       82.43     19.10 o
   9  10  10       18.21       28.69     47.27 o
  10  10  10        0.08        4.26     46.84 o
   4  11  10        1.08      -55.32     55.32 o
   5  11  10        3.48      -55.16     57.41 o
   6  11  10        2.04       39.30     51.84 o
   7  11  10        5.97       38.01     50.15 o
   8  11  10        6.76        4.27     46.96 o
   9  11  10       98.86       83.64     22.54 o
   0  -6  11        0.15       35.23     56.72 o
   1  -6  11       89.29       63.87     25.13 o
   2  -6  11        5.91       19.52     50.24 o
   3  -6  11       37.64       19.70     61.14 o
   4  -6  11        4.94        0.00     60.48 o
   5  -6  11       11.78       10.40     64.13 o
  -2  -5  11        0.01      -47.97     61.92 o
  -1  -5  11        0.44       40.11     51.13 o
   0  -5  11       54.87       57.35     60.82 o
   1  -5  11       10.07       37.04     53.60 o
   2  -5  11        9.46       50.27     51.10 o
   3  -5  11        1.05       50.49     52.54 o
   4  -5  11        2.74       28.05     54.91 o
   5  -5  11        5.60       19.22     56.03 o
   6  -5  11        3.05      -49.65     49.65 o
  -2  -4  11        0.10       -5.18     55.04 o
  -1  -4  11       22.39       29.03     47.42 o
   0  -4  11        3.00      -36.62     55.68 o
   1  -4  11        7.45      -22.01     54.09 o
   2  -4  11       31.48       25.88     56.90 o
   3  -4  11       12.63      -34.46     56.49 o
   4  -4  11        7.90       13.10     50.74 o
   5  -4  11       35.94        0.00     54.76 o
   6  -4  11        0.06      -61.86     61.86 o
   7  -4  11       26.38       -4.74     55.47 o
   8  -4  11        1.05      -14.63     59.13 o
  -3  -3  11        0.02      -60.12     60.12 o
  -2  -3  11        2.52        0.00     63.35 o
  -1  -3  11       31.14        4.72     55.56 o
   0  -3  11        6.02       22.14     20.29 o
   1  -3  11        0.64       63.35     46.84 o
   2  -3  11        0.93      -16.44     50.66 o
   3  -3  11       29.55       24.47     46.86 o
   4  -3  11       13.05       12.67     19.46 o
   5  -3  11        3.77       -8.40     50.02 o
   6  -3  11       91.75      112.40     22.40 o
   7  -3  11        0.72       52.79     49.38 o
   8  -3  11        0.94       54.08     49.37 o
   9  -3  11       26.84      -57.37     57.37 o
  -3  -2  11        0.62       16.33     60.34 o
  -2  -2  11        0.59      -10.02     51.56 o
  -1  -2  11        3.63      -60.04     60.04 o
   0  -2  11        4.52       21.63     45.98 o
   1  -2  11       27.61      -12.29     53.59 o
   2  -2  11        8.86      -51.44     51.44 o
   3  -2  11        2.44       23.41     48.74 o
   4  -2  11       32.52      -49.46     49.46 o
   5  -2  11        1.59       -3.99     55.99 o
   6  -2  11       35.14       32.50     18.85 o
   7  -2  11        9.59        4.13     47.60 o
   8  -2  11        3.59       54.53     48.37 o
   9  -2  11        9.78       72.26     47.52 o
  -3  -1  11        0.78       16.31     54.07 o
  -2  -1  11       67.04       24.94     66.72 o
  -1  -1  11        2.56      -59.72     59.72 o
   0  -1  11       21.37       38.42     46.18 o
   1  -1  11       34.05      -44.23     54.10 o
   2  -1  11       98.69      109.71     18.60 o
   3  -1  11       57.88       15.10     52.84 o
   4  -1  11        0.18       45.32     42.39 o
   5  -1  11       15.68       19.18     43.89 o
   6  -1  11        1.23        2.40     18.04 o
   7  -1  11       75.61       82.57     48.63 o
   8  -1  11       15.16       25.66     19.17 o
   9  -1  11        5.47       19.86     48.47 o
  10  -1  11        3.55        3.93     18.30 o
  -3   0  11       63.68       -5.48     68.12 o
  -2   0  11       17.43       25.03     57.28 o
  -1   0  11       15.47       22.98     56.11 o
   0   0  11        0.60      -29.79     52.98 o
   1   0  11      128.12      136.85     20.68 o
   2   0  11      202.20      205.18     22.25 o
   3   0  11      106.63       92.37     51.33 o
   4   0  11       12.48      -46.19     46.19 o
   5   0  11        1.02       26.07     40.98 o
   6   0  11        7.79       79.85     45.15 o
   7   0  11        1.15      -22.94     47.75 o
   8   0  11       59.47       64.17     46.08 o
   9   0  11        3.23       56.19     37.27 o
  10   0  11        2.62      -22.21     40.55 o
  -3   1  11        5.69       27.77     60.57 o
  -2   1  11       13.32        0.00     56.84 o
  -1   1  11        4.66       23.17     23.10 o
   0   1  11        7.29       34.22     47.25 o
   1   1  11       81.49       86.61     20.88 o
   2   1  11      135.02      135.81     18.71 o
   3   1  11       21.59      -19.61     40.84 o
   4   1  11       64.41       48.43     42.23 o
   5   1  11        3.91       -9.78     44.80 o
   6   1  11        1.81      -43.67     43.67 o
   7   1  11       16.22      -23.73     43.02 o
   8   1  11      274.61      250.81     19.39 o
   9   1  11        0.71       31.98     34.74 o
  10   1  11        2.49      -36.27     36.27 o
  11   1  11        0.02      -17.19     38.74 o
  -2   2  11        0.58      -32.29     51.58 o
  -1   2  11        0.76      -42.09     47.62 o
   0   2  11       13.36       30.95     46.75 o
   1   2  11       35.60       32.38     45.37 o
   2   2  11       93.78       90.96     17.84 o
   3   2  11      106.82       75.43     17.46 o
   4   2  11      114.25       95.77     17.45 o
   5   2  11        0.69      -22.51     37.64 o
   6   2  11       90.04       99.58     17.20 o
   7   2  11      353.78      359.33     20.49 o
   8   2  11       32.54       -3.37     41.14 o
   9   2  11        2.74        5.79     13.38 o
  10   2  11        0.85       37.23     35.64 o
  11   2  11        1.02      -37.72     37.72 o
  -2   3  11        1.34      -52.13     54.66 o
  -1   3  11       50.42      -12.93     58.31 o
   0   3  11        3.95       44.33     17.74 o
   1   3  11        8.59      -29.23     46.21 o
   2   3  11       32.62       34.35     46.59 o
   3   3  11      197.81      211.33     18.69 o
   4   3  11        0.41       16.04     35.88 o
   5   3  11        2.10        3.19     36.01 o
   6   3  11      845.12      782.87     25.25 o
   7   3  11        8.76       56.57     36.30 o
   8   3  11       29.78       13.72     41.73 o
   9   3  11       23.32       50.36     14.10 o
  10   3  11        0.35      -21.38     34.95 o
  11   3  11       11.01        6.58     38.07 o
  -2   4  11       48.33        4.91     52.61 o
  -1   4  11        3.62       -4.45     49.73 o
   0   4  11        0.58        0.00     47.67 o
   1   4  11        5.95        7.47     45.18 o
   2   4  11       20.36        3.50     45.43 o
   3   4  11      140.87      146.81     17.89 o
   4   4  11       11.62      -19.35     40.28 o
   5   4  11       54.48       22.32     42.89 o
   6   4  11       99.92       84.33     16.58 o
   7   4  11      348.52      341.59     19.84 o
   8   4  11       15.54       33.27     42.87 o
   9   4  11        0.25        3.40     39.21 o
  10   4  11       13.38       21.26     33.41 o
  11   4  11       53.68       16.31     39.80 o
  12   4  11       34.29        3.52     39.69 o
  -1   5  11        0.16        9.25     52.33 o
   0   5  11        0.97       63.05     43.08 o
   1   5  11        0.95       11.57     38.37 o
   2   5  11       50.20       39.72     17.78 o
   3   5  11       23.33       30.50     42.73 o
   4   5  11       16.76      -43.39     43.39 o
   5   5  11       61.23       35.17     43.48 o
   6   5  11       51.08       65.08     15.91 o
   7   5  11        0.02      -31.93     44.48 o
   8   5  11       70.61       67.21     41.11 o
   9   5  11        0.02       18.94     37.89 o
  10   5  11       66.37       61.06     33.72 o
  11   5  11        5.43      -13.06     36.06 o
  12   5  11        0.01      -36.34     36.34 o
  -1   6  11        0.00       53.22     50.04 o
   0   6  11       17.18      -26.33     54.79 o
   1   6  11       10.04      -13.37     20.17 o
   2   6  11       54.81       55.66     45.90 o
   3   6  11       12.25       55.78     37.88 o
   4   6  11        6.79       16.64     38.97 o
   5   6  11       16.22      -25.85     37.67 o
   6   6  11        3.39       25.39     42.10 o
   7   6  11       33.17       59.44     36.08 o
   8   6  11       38.39       -9.16     41.28 o
   9   6  11        3.78       17.62     29.67 o
  10   6  11        7.59      -21.69     37.82 o
  11   6  11        0.46       42.88     37.18 o
  12   6  11        5.11       -3.54     38.59 o
   0   7  11        5.53      -41.44     49.81 o
   1   7  11        4.52      -46.18     46.18 o
   2   7  11       45.14       87.72     19.71 o
   3   7  11       57.45       56.66     18.42 o
   4   7  11        0.10      -42.97     42.97 o
   5   7  11      125.45      139.43     17.11 o
   6   7  11        0.78      -34.73     34.73 o
   7   7  11       11.05        0.00     36.46 o
   8   7  11       14.59       23.82     30.37 o
   9   7  11       24.04       30.27     30.27 o
  10   7  11       65.53       19.06     40.43 o
  11   7  11        1.11      -16.82     36.08 o
   1   8  11       10.21       -4.42     49.38 o
   2   8  11        0.01       52.75     44.64 o
   3   8  11       66.92       41.53     46.09 o
   4   8  11        4.11      -43.43     43.43 o
   5   8  11       14.64       -3.40     46.88 o
   6   8  11        3.71       22.81     38.41 o
   7   8  11       13.68      -25.05     40.35 o
   8   8  11       22.61       27.45     36.98 o
   9   8  11        8.60       -9.44     42.58 o
  10   8  11        8.58      -34.31     34.31 o
  11   8  11        1.46        6.93     36.30 o
   2   9  11        3.54       21.37     41.66 o
   3   9  11        6.11      -27.72     49.31 o
   4   9  11       44.47       71.18     18.46 o
   5   9  11        0.41       56.28     39.16 o
   6   9  11        3.56       33.55     36.45 o
   7   9  11        6.54      -41.31     41.31 o
   8   9  11        0.11       -9.64     35.63 o
   9   9  11        6.70      -42.63     42.63 o
  10   9  11        0.26      -37.67     38.60 o
   4  10  11        0.74      -11.67     46.21 o
   5  10  11        3.69       11.01     36.51 o
   6  10  11       11.08       31.34     39.56 o
   7  10  11        2.61        6.74     36.31 o
   8  10  11       26.58        6.81     38.53 o
   9  10  11       45.01       56.85     16.53 o
   1  -5  12        5.08      -40.96     55.18 o
   2  -5  12        8.85       17.88     47.29 o
   3  -5  12       25.12       17.86     48.48 o
   4  -5  12       21.32       49.68     46.72 o
   0  -4  12       33.41      -22.68     56.85 o
   1  -4  12       18.90      -21.74     50.15 o
   2  -4  12        2.98       59.38     46.85 o
   3  -4  12      145.09      121.49     22.75 o
   4  -4  12       50.42       65.07     20.67 o
   5  -4  12        0.30      -55.51     55.51 o
   6  -4  12       81.78       87.48     52.85 o
  -1  -3  12        0.49       75.10     45.51 o
   0  -3  12       11.44       -8.81     52.48 o
   1  -3  12        5.41       12.57     47.62 o
   2  -3  12       34.19       73.11     45.59 o
   3  -3  12        5.89      -49.93     49.93 o
   4  -3  12       17.52      -12.07     43.50 o
   5  -3  12        8.57       61.07     41.72 o
   6  -3  12        5.31      -52.74     52.74 o
   7  -3  12        0.02      -54.06     54.06 o
  -1  -2  12        3.75       32.34     48.23 o
   0  -2  12        1.94        8.63     52.11 o
   1  -2  12        4.26       48.97     46.88 o
   2  -2  12       34.77       35.35     44.62 o
   3  -2  12       32.26       11.56     48.60 o
   4  -2  12        5.44      -23.10     44.23 o
   5  -2  12        1.76      -44.48     44.48 o
   6  -2  12        7.49        0.00     45.07 o
   7  -2  12        2.52      -39.16     46.34 o
   8  -2  12       33.76       11.56     44.76 o
  -1  -1  12        2.29      -49.56     49.56 o
   0  -1  12        1.10      -54.04     54.04 o
   1  -1  12        5.03      -48.12     49.11 o
   2  -1  12       64.12       44.12     19.78 o
   3  -1  12       22.73      -26.19     43.80 o
   4  -1  12        5.90      -44.63     46.44 o
   5  -1  12       22.15       -7.49     46.51 o
   6  -1  12        0.38       34.05     41.96 o
   7  -1  12        0.11        0.00     47.93 o
   8  -1  12       11.13       29.36     36.33 o
   9  -1  12       25.46       49.14     33.67 o
  -1   0  12        0.70       -9.16     47.12 o
   0   0  12       18.38       29.67     48.89 o
   1   0  12       22.80      -56.76     56.76 o
   2   0  12       17.30       53.00     42.82 o
   3   0  12        1.31       33.03     37.61 o
   4   0  12        0.15       18.14     43.39 o
   5   0  12       26.72       17.95     17.40 o
   6   0  12        2.16       62.72     39.21 o
   7   0  12        9.24       44.21     41.36 o
   8   0  12        5.49      -42.64     42.64 o
   9   0  12        5.54      -26.83     36.44 o
  10   0  12        7.83       10.52     38.89 o
  -1   1  12        4.20       27.61     45.10 o
   0   1  12       17.99       29.74     19.78 o
   1   1  12       19.29      -57.93     57.93 o
   2   1  12       47.67       42.27     18.28 o
   3   1  12        1.32       14.52     41.39 o
   4   1  12        0.16       35.68     39.74 o
   5   1  12        6.36        7.15     39.47 o
   6   1  12        8.21       10.86     44.76 o
   7   1  12       46.01       80.27     47.85 o
   8   1  12       18.78       39.02     39.66 o
   9   1  12        0.13        3.28     36.94 o
  10   1  12        0.89       20.37     39.89 o
  -1   2  12        0.17      -41.94     57.65 o
   0   2  12        0.27       -4.29     49.06 o
   1   2  12        0.09       23.93     41.44 o
   2   2  12      272.37      270.03     21.83 o
   3   2  12       30.19       47.04     39.80 o
   4   2  12        0.27       -3.54     40.51 o
   5   2  12       15.48      -31.71     46.08 o
   6   2  12       71.56       24.90     49.42 o
   7   2  12       35.71      -44.81     44.81 o
   8   2  12       17.10      -28.69     44.50 o
   9   2  12       11.63       59.72     34.48 o
  10   2  12        1.11      -41.56     41.56 o
  11   2  12       21.35       31.91     37.36 o
  -1   3  12        0.55      -14.25     59.89 o
   0   3  12        7.49        4.35     49.02 o
   1   3  12       25.08       12.10     46.85 o
   2   3  12      111.14      105.54     19.86 o
   3   3  12       82.27       36.23     50.72 o
   4   3  12       15.50      -45.86     46.39 o
   5   3  12       16.99        0.00     43.61 o
   6   3  12      148.29      157.39     18.43 o
   7   3  12       26.23       42.53     40.72 o
   8   3  12        3.55       28.62     37.51 o
   9   3  12       10.23        6.92     39.12 o
  10   3  12        7.79       -9.81     37.11 o
  11   3  12       16.09      -42.42     42.42 o
   0   4  12       12.86        5.18     21.41 o
   1   4  12        2.54       16.40     46.75 o
   2   4  12       40.51       11.51     50.15 o
   3   4  12        1.16       69.28     43.91 o
   4   4  12        1.48      -45.19     45.19 o
   5   4  12        1.02        6.95     36.43 o
   6   4  12        4.48      -10.38     41.97 o
   7   4  12       16.47       45.15     40.05 o
   8   4  12       90.29      117.67     17.02 o
   9   4  12        6.98      -42.69     42.69 o
  10   4  12        0.09      -35.76     36.63 o
  11   4  12        0.57      -38.04     42.49 o
   0   5  12       15.32       62.50     20.33 o
   1   5  12       20.35       25.19     47.12 o
   2   5  12       98.92       96.38     20.03 o
   3   5  12        3.25      -36.92     41.78 o
   4   5  12        4.82        3.55     38.08 o
   5   5  12       13.63        3.47     43.46 o
   6   5  12       81.21       41.16     47.53 o
   7   5  12      139.42      131.69     17.38 o
   8   5  12        2.23        7.88     15.67 o
   9   5  12        9.85       36.06     36.65 o
  10   5  12        1.14       13.05     36.34 o
  11   5  12        7.55       -6.92     37.59 o
   1   6  12        4.91       34.64     47.82 o
   2   6  12       29.07       20.05     50.89 o
   3   6  12       16.52       -7.53     44.91 o
   4   6  12       20.82      -28.80     41.98 o
   5   6  12        5.22       55.82     42.44 o
   6   6  12       90.26       -6.83     47.10 o
   7   6  12        9.04       16.78     38.41 o
   8   6  12       13.00       35.92     39.86 o
   9   6  12        1.13       15.81     32.71 o
  10   6  12        1.33       46.32     31.74 o
  11   6  12        1.26       -6.99     33.87 o
   2   7  12       10.53       41.43     48.32 o
   3   7  12       37.83       53.62     18.91 o
   4   7  12        8.83       -3.68     47.55 o
   5   7  12        4.86       35.38     39.40 o
   6   7  12       96.37       84.05     18.18 o
   7   7  12       34.31      -36.60     40.89 o
   8   7  12        0.83      -19.07     34.82 o
   9   7  12        2.82       16.26     37.20 o
  10   7  12        1.38       30.46     36.61 o
   3   8  12        0.06       24.07     45.04 o
   4   8  12        0.54        3.79     43.69 o
   5   8  12        1.57      -41.72     41.72 o
   6   8  12        8.83      -17.39     41.00 o
   7   8  12        0.77      -13.35     34.02 o
   8   8  12        0.93      -23.00     43.21 o
   9   8  12        5.03       60.63     36.90 o
  10   8  12        6.34       38.40     38.09 o
   5   9  12       14.41       13.66     16.77 o
   6   9  12        0.55       60.47     36.79 o
   7   9  12        0.94        6.82     37.70 o
   8   9  12        9.64       -3.45     39.44 o
   9   9  12       28.21       38.69     40.26 o
   2  -3  13        6.35      -50.99     50.99 o
   3  -3  13        1.33      -30.66     50.12 o
   4  -3  13        6.98        8.01     18.94 o
   5  -3  13        5.43       13.89     20.04 o
   1  -2  13        0.22      -26.98     46.74 o
   2  -2  13        7.41       30.26     47.55 o
   3  -2  13       17.33       22.53     19.00 o
   4  -2  13       27.09      -54.07     54.07 o
   5  -2  13       37.47       29.45     47.42 o
   6  -2  13        2.93       25.26     47.26 o
   7  -2  13       21.20       66.28     46.13 o
   1  -1  13        7.60      -44.22     54.52 o
   2  -1  13        3.90      -54.15     54.15 o
   3  -1  13       78.03       80.20     20.52 o
   4  -1  13        0.90      -47.26     47.26 o
   5  -1  13        3.10      -49.68     49.68 o
   6  -1  13        6.90      -40.75     46.10 o
   7  -1  13       21.26        8.02     40.92 o
   8  -1  13       23.39       61.20     38.25 o
   1   0  13        4.27      -17.51     45.93 o
   2   0  13        2.74       79.24     44.72 o
   3   0  13        0.56       56.51     43.47 o
   4   0  13        1.07      -47.04     47.04 o
   5   0  13       11.62       23.81     44.54 o
   6   0  13       41.58      -27.85     51.40 o
   7   0  13        7.88       19.69     46.09 o
   8   0  13       28.32        7.51     43.50 o
   1   1  13        3.02       47.99     45.13 o
   2   1  13        1.86        4.14     40.76 o
   3   1  13       17.02      -11.98     40.91 o
   4   1  13        5.71      -31.30     45.63 o
   5   1  13        2.88       31.14     44.04 o
   6   1  13        3.22      -35.13     46.34 o
   7   1  13       12.38       38.89     40.04 o
   8   1  13       15.15       26.25     40.22 o
   9   1  13        3.19       -6.91     39.37 o
   1   2  13       17.49       22.64     53.01 o
   2   2  13       40.70      -51.07     51.07 o
   3   2  13        1.96      -23.80     48.58 o
   4   2  13       16.99       23.24     43.48 o
   5   2  13        1.46      -46.02     46.97 o
   6   2  13        8.79        7.68     45.41 o
   7   2  13        0.86      -46.85     46.85 o
   8   2  13       44.30       37.62     41.90 o
   9   2  13        0.60       41.61     31.77 o
   1   3  13        9.49      -13.67     55.26 o
   2   3  13       21.37        8.58     53.93 o
   3   3  13       11.01       41.04     45.69 o
   4   3  13        6.85        3.99     49.99 o
   5   3  13       19.75      -11.80     51.43 o
   6   3  13       15.89       15.67     44.67 o
   7   3  13        2.68      -50.21     50.21 o
   8   3  13       83.05      101.68     18.27 o
   9   3  13       37.82       56.93     16.39 o
  10   3  13       36.35       31.53     16.18 o
   1   4  13        0.97      -32.27     57.40 o
   2   4  13       14.50      -34.55     48.10 o
   3   4  13        4.46       37.01     45.61 o
   4   4  13        4.25       51.72     43.76 o
   5   4  13       11.41      -42.93     46.99 o
   6   4  13        3.13      -45.10     45.10 o
   7   4  13       82.10       46.02     46.97 o
   8   4  13       17.42      -15.08     45.54 o
   9   4  13        0.23      -39.78     44.45 o
  10   4  13        0.04      -44.62     44.62 o
   2   5  13       23.38      -34.99     47.50 o
   3   5  13       32.28        8.28     49.02 o
   4   5  13        0.23       23.91     41.41 o
   5   5  13       14.28      -46.34     46.34 o
   6   5  13      165.09      163.31     21.06 o
   7   5  13        1.62        0.00     44.29 o
   8   5  13       46.43       69.83     41.41 o
   9   5  13        0.51       33.16     15.11 o
  10   5  13        2.59      -10.89     41.25 o
   3   6  13       21.31       46.20     45.82 o
   4   6  13        3.54      -46.70     46.70 o
   5   6  13        2.11       27.27     39.53 o
   6   6  13       54.94       56.48     17.72 o
   7   6  13       30.30        0.00     42.74 o
   8   6  13        9.20       -7.18     39.97 o
   9   6  13       10.45        0.00     32.45 o
   4   7  13        0.81      -45.82     45.82 o
   5   7  13        0.15       66.85     39.52 o
   6   7  13        0.71       49.59     41.96 o
   7   7  13       27.25       11.08     39.94 o
   8   7  13       27.10        0.00     44.29 o
   9   7  13        3.99      -21.78     40.75 o
   6   8  13        6.59       15.41     43.94 o
   7   8  13        2.17      -14.80     40.86 o
   4   0  14        0.77      -56.38     56.38 o
   5   0  14       10.06       17.82     51.95 o
   6   0  14       15.02       35.42     47.69 o
   3   1  14        1.81      -52.03     52.03 o
   4   1  14        0.32      -30.93     51.73 o
   5   1  14       25.47       21.88     50.09 o
   6   1  14       20.85       69.62     46.04 o
   7   1  14        1.74       17.14     47.70 o
   3   2  14        4.30      -50.62     50.62 o
   4   2  14       12.08      -53.00     53.00 o
   5   2  14        0.01        8.63     46.48 o
   6   2  14        1.95       38.58     42.64 o
   7   2  14        2.97      -42.33     47.88 o
   4   3  14        9.48        0.00     49.81 o
   5   3  14        0.84       59.76     43.52 o
   6   3  14        9.66        0.00     42.67 o
   7   3  14        0.53        4.17     48.07 o
   8   3  14        1.22       24.23     45.32 o
   4   4  14        0.03      -17.25     42.69 o
   5   4  14        3.17       14.81     19.19 o
   6   4  14        6.16       33.39     46.10 o
   7   4  14        1.21      -16.41     45.31 o
   8   4  14        2.79      -27.73     43.23 o
   5   5  14        3.51      -52.71     52.71 o
   6   5  14        2.84       -8.26     46.00 o
   7   5  14        0.09       28.30     44.47 o
 
